# Supplementary material for: LncRNAs Target Ferroptosis-Related Genes and Impair Activation of CD4+ T Cell in Gastric Cancer
Source: Front Cell Dev Biol. 2021 Dec 13;9:797339. doi: 10.3389/fcell.2021.797339 (PMC8710671; doi:10.3389/fcell.2021.797339)
Supplement: Supplementary file 1 [file Table2.XLSX]

## Sheet: Sheet1
Supplementary Table 2. List of ferrotosis-related genes
Gene List
ACSL1
ACSL3
ACSL4
ACSL5
ACSL6
ALOX15
ATG5
ATG7
CP
CYBB
FTH1
FTL
FTMT
GCLC
GCLM
GPX4
GSS
HMOX1
LPCAT3
MAP1LC3A
MAP1LC3B
MAP1LC3C
NCOA4
PCBP1
PCBP2
PRNP
SAT1
SAT2
SLC11A2
SLC39A14
SLC39A8
SLC3A2
SLC40A1
SLC7A11
STEAP3
TF
TFRC
TP53
VDAC2
VDAC3
AKR1C1
AKR1C2
AKR1C3
ALOX5
ALOX12
ATP5MC3
CARS
CBS
CD44
CHAC1
CISD1
CS
DPP4
FANCD2
GLS2
HMGCR
HSPB1
CRYAB
MT1G
PTGS2
RPL8
FDFT1
EMC2
AIFM2
PHKG2
HSBP1
ACO1
NFS1
ACACA
PEBP1
ZEB1
SQLE
FADS2
NFE2L2
KEAP1
NQO1
NOX1
ABCC1
SLC1A5
GOT1
G6PD
PGD
IREB2
ACSF2
ABHD12
POLG
ALDH3A1
ALDH3A2
ARF6
ARNTL
ATF4
ATRA
AURKA
BRD4
CA9
CAV1
CCL5
CDH1
CDKN1A
CHMP5
CHMP6
CISD2
COQ2
D2HGDH
DECR1
EGLN1
EHMT2
EIF2AK3
EIF4A1
ENPP2
FBXL5
FH
FOXM1
FXN
GABPB1
GCH1
GDF15
GFER
GLUD1
HELLS
HIF1A
HNF4A
HNRNPA1
HSF1
HSPA5
IDH2
ISCU
ITGA6
ITGB4
ITGB8
JUN
KDM3B
LAMP2
LATS1
LATS2
MAPT
MIF
MTF1
MTOR
MUC1
MYC
NADK
NCOA3
NEDD4
NF2
NR5A2
OTUB1
PANX2
PARK7
PAX3
PLIN2
PLP1
PML
PRDX1
PRDX5
PRDX6
PROM2
PSAT1
RB1
RELA
RNF113A
RNF20
SAHH
SCD
SESN2
SIAH2
SLC2A14
SLC2A4
SOD2
SP1
SQSTM1
SRC
STAT3
STMN1
STYK1
TFAM
TFAP2A
TFAP2C
TMBIM4
TP63
TPD52
TXN
VDR
VHL
WDR76
ZFP36
ACACB
ACVR1B
AHCYL1
AIFM1
ALOX12B
ALOX15B
ALOXE3
ANGPTL4
ANO6
ARF
ATF3
ATG13
ATG16L1
ATG3
ATG4D
ATM
BACH1
BAP1
BECN1
BID
CARS1
CDKN2A
CDO1
CGAS
CTSB
CXXC1
DLD
DNAJB6
DUOX1
DUOX2
EGFR
EGLN2
EIF2AK2
ELAVL1
EMP1
EPAS1
ERN1
FBXW7
FLT3
GABARAPL1
GABARAPL2
HBA1
HDDC3
HIC1
HILPDA
HMGB1
HRAS
HSC70
HSP90
IDH1
IDO1
IFNG
KRAS
LONP1
LPIN1
MAP3K5
MAPK1
MAPK14
MAPK3
MAPK8
MAPK9
MDM2
MDMX
MFN2
MIOX
MPO
MTDH
MYB
NAA38
NOX2
NOX3
NOX4
NOX5
NRAS
PANX1
PIK3CA
POR
PRC1
PRKAA1
PRKAA2
PRKCA
RAB7A
SCP2
SIRT1
SLC38A1
SMAD3
SMPD1
SNX4
SOCS1
STING1
TAZ
TFR2
TGFBR1
TLR4
TNFAIP3
ULK1
ULK2
USP7
VDAC1
WIPI1
WIPI2
YWHAE
YY1AP1
