# Supplementary material for: LncRNAs Target Ferroptosis-Related Genes and Impair Activation of CD4+ T Cell in Gastric Cancer
Source: Front Cell Dev Biol. 2021 Dec 13;9:797339. doi: 10.3389/fcell.2021.797339 (PMC8710671; doi:10.3389/fcell.2021.797339)
Supplement: Supplementary file 2 [file Table3.XLSX]

## Sheet: Sheet1
Supplementary Table 3. Differentially expressed ferroptosis-related genes (FRGs) in GC tissues compared with adjacent normal tissues
GC-up-regulated FRGs	GC-down-regulated FRGs
FTL	MAPT
RPL8	CDO1
CTSB	CHMP6
HSPA5	PRKAA2
ITGB4	ACO1
HNRNPA1	ACSF2
MIF	ATG4D
GDF15	ALOX15B
SAT1	CHAC1
SCD	ACACB
SLC1A5	ANGPTL4
ITGA6	PLIN2
YWHAE	TP63
CDH1	PLP1
VDAC1	SCP2
RAB7A	AHCYL1
TFRC	ISCU
MTDH	HMOX1
HIF1A	SMPD1
SLC39A14	DUOX1
SLC40A1	DPP4
PSAT1	ZEB1
STMN1	FBXL5
FOXM1	MFN2
HMGB1	GABARAPL1
AURKA	SLC2A4
SRC	AKR1C2
TP53	ALDH3A2
GSS	VDAC2
LAMP2	HBA1
HNF4A	AKR1C1
SOD2	ALOX12
SQSTM1	SAT2
STAT3	NFE2L2
PRKAA1	PGD
NRAS	ATF3
TPD52	NCOA4
IDH1	ATF4
PRC1	AKR1C3
TNFAIP3	MAPK3
CYBB	CAV1
SP1	ACSL5
HSF1	CRYAB
SLC3A2	PRNP
SQLE	PRDX5
RB1	CDKN1A
G6PD	PEBP1
CDKN2A	ALDH3A1
ACSL4	JUN
PARK7	MT1G
CS	EMP1
PCBP2	FTH1
EHMT2	ZFP36
ABHD12	HSPB1
EIF2AK2
USP7
VDAC3
BID
VHL
MDM2
LONP1
ACVR1B
BRD4
NCOA3
MYB
FH
ELAVL1
ABCC1
CISD2
PML
TFAM
POLG
PANX1
AIFM1
TGFBR1
KDM3B
SNX4
ATG5
OTUB1
ACSL3
ALOX5
HELLS
RELA
FADS2
RNF20
MAPK1
ACACA
SLC39A8
ITGB8
DLD
EMC2
IREB2
SMAD3
GCH1
MTOR
HRAS
HSBP1
SLC11A2
ATG3
FANCD2
WDR76
AIFM2
TAZ
LATS1
ATG13
NFS1
SLC7A11
TFAP2A
WIPI2
RNF113A
MAP3K5
NF2
ATG16L1
BAP1
FXN
COQ2
D2HGDH
GCLM
PHKG2
MAPK9
GCLC
BACH1
MAPK8
CARS
SIRT1
TLR4
ERN1
PIK3CA
GABPB1
ATM
EIF4A1
ATG7
EGLN2
