# Supplementary material for: LncRNAs Target Ferroptosis-Related Genes and Impair Activation of CD4+ T Cell in Gastric Cancer
Source: Front Cell Dev Biol. 2021 Dec 13;9:797339. doi: 10.3389/fcell.2021.797339 (PMC8710671; doi:10.3389/fcell.2021.797339)
Supplement: Supplementary file 3 [file Table9.XLSX]

## Sheet: Sheet1
Supplementary Table 9. List of GC differentially expressed and prognosis related lncRNAs
ID	logFC	P.Value	q-value	type
GC-upregulated and prognosis related lncRNAs
PVT1	2.66304	0.042563	0.106661	lincRNA
ITGB1P1	2.17215	0.000339587	0.00179489	processed_pseudogene
MAPKAPK5-AS1	2.06777	4.27e-08	6.6e-07	lincRNA
RP11-11N9	1.43003	0.029399	0.0791906	lincRNA
HLA-K	1.34741	0.00159174	0.00682215	unprocessed_pseudogene
MFI2-AS1	1.23686	1.16e-06	1.22e-05	antisense
LINC00106	1.20416	3.72e-05	0.000260134	lincRNA
RP11-432J22	1.17029	3.31e-06	3.09e-05	lincRNA
LINC01389	1.16348	0.000157581	0.000919363	antisense
HMGA1P4	1.15483	0.000661008	0.00320301	antisense
RPS18P9	1.10001	0.00702653	0.0243449	processed_pseudogene
PAXIP1-AS1	1.07357	0.00631031	0.0222318	lincRNA
ASMTL-AS1	1.00091	0.000269421	0.001463	antisense
HAGLR	0.884121	0.0359947	0.093321	antisense
RP11-168F9	0.834333	7.87e-05	0.00050132	lincRNA
EMC3-AS1	0.824351	1.49e-07	2.02e-06	transcribed_unprocessed_pseudogene
C2orf27A	0.80246	1.95e-12	1e-10	transcribed_unprocessed_pseudogene
LINC01235	0.757352	1.07e-05	8.75e-05	lincRNA
ARRDC1-AS1	0.723933	0.00817606	0.0275816	antisense
RP11-524D16__A	0.713216	0.00829877	0.0279183	lincRNA
TATDN2P2	0.685238	1.57e-05	0.000122326	processed_pseudogene
RP5-821D11	0.648573	1.14e-06	1.2e-05	lincRNA
HOXA10-AS	0.629002	1.54e-05	0.000120236	antisense
CTA-126B4	0.619665	0.000838852	0.00392975	lincRNA
CTD-2227E11	0.616234	0.00351693	0.0134926	lincRNA
GC-downregulated and prognosis related lncRNAs
VTRNA2-1	-0.595351	5.99e-06	5.23e-05	vaultRNA
RP4-794H19	-0.606703	2.07e-08	3.42e-07	lincRNA
RP11-307B6	-0.61946	3.39e-10	9.05e-09	lincRNA
RP13-580F15	-0.646929	2.2e-05	0.000164108	lincRNA
CTD-2314G24	-0.664793	2.09e-08	3.45e-07	lincRNA
MAGI2-AS3	-0.69538	4.27e-05	0.000293255	processed_transcript
A2M-AS1	-0.884186	1.67e-11	6.34e-10	antisense
RP1-302G2	-1.01401	3.63e-11	1.26e-09	lincRNA
ZNF667-AS1	-1.70643	1.67e-07	2.23e-06	lincRNA
RP11-61D1	-4.60113	1.34e-10	3.97e-09	lincRNA
AC010970	-30.5857	0.000304535	0.00163125	lincRNA
