# Supplementary material for: LncRNAs Target Ferroptosis-Related Genes and Impair Activation of CD4+ T Cell in Gastric Cancer
Source: Front Cell Dev Biol. 2021 Dec 13;9:797339. doi: 10.3389/fcell.2021.797339 (PMC8710671; doi:10.3389/fcell.2021.797339)
Supplement: Supplementary file 7 [file Table6.XLSX]

## Sheet: Sheet1
Supplementary Table 6. Pearson correlation coefficient between the four ferroptosis-related genes and each type of immune cells
gene	cell type	correlation	p-value	significance (-log10(p-value))
LONP1	B cell plasma_CIBERSORT	-0.115747	0.0195031	1.7099
LONP1	T cell CD4+ memory resting_CIBERSORT	-0.171716	0.0005024	3.29895
LONP1	T cell CD4+ memory activated_CIBERSORT	0.121305	0.0143349	1.8436
LONP1	T cell follicular helper_CIBERSORT	0.258791	1.19e-07	6.92445
LONP1	NK cell resting_CIBERSORT	0.139518	0.00480499	2.31831
LONP1	Monocyte_CIBERSORT	-0.173407	0.000441005	3.35556
LONP1	Macrophage M0_CIBERSORT	0.237536	1.25e-06	5.90309
LONP1	Macrophage M1_CIBERSORT	0.140913	0.00439554	2.35699
LONP1	Macrophage M2_CIBERSORT	-0.132996	0.00721445	2.1418
LONP1	Myeloid dendritic cell resting_CIBERSORT	-0.217704	9.35e-06	5.02919
LONP1	Mast cell activated_CIBERSORT	-0.268003	4e-08	7.39794
LONP1	Mast cell resting_CIBERSORT	0.121978	0.0137989	1.86015
LONP1	Eosinophil_CIBERSORT	-0.121456	0.0142129	1.84732
LONP1	Neutrophil_CIBERSORT	-0.100825	0.0420523	1.37621
MYB	B cell naive_CIBERSORT	-0.123866	0.0123895	1.90695
MYB	B cell plasma_CIBERSORT	-0.132407	0.00747771	2.12623
MYB	T cell CD4+ memory resting_CIBERSORT	-0.137962	0.00530236	2.27553
MYB	T cell CD4+ memory activated_CIBERSORT	0.283586	5.76e-09	8.23958
MYB	T cell follicular helper_CIBERSORT	0.17268	0.000466488	3.33116
MYB	T cell regulatory (Tregs)_CIBERSORT	-0.105042	0.034134	1.46681
MYB	T cell gamma delta_CIBERSORT	0.199685	4.97e-05	4.30364
MYB	Monocyte_CIBERSORT	-0.216126	1.09e-05	4.96257
MYB	Macrophage M0_CIBERSORT	0.178156	0.000303785	3.51743
MYB	Macrophage M1_CIBERSORT	0.201229	4.33e-05	4.36351
MYB	Myeloid dendritic cell resting_CIBERSORT	-0.109823	0.0267269	1.57305
MYB	Mast cell activated_CIBERSORT	-0.239749	9.91e-07	6.00393
PSAT1	B cell naive_CIBERSORT	-0.206621	2.66e-05	4.57512
PSAT1	B cell memory_CIBERSORT	-0.129837	0.00873097	2.05894
PSAT1	B cell plasma_CIBERSORT	-0.142817	0.00388705	2.41038
PSAT1	T cell CD8+_CIBERSORT	0.116888	0.0183263	1.73693
PSAT1	T cell CD4+ memory resting_CIBERSORT	-0.258787	1.19e-07	6.92445
PSAT1	T cell CD4+ memory activated_CIBERSORT	0.420762	6.81e-19	18.1669
PSAT1	T cell follicular helper_CIBERSORT	0.125563	0.0112319	1.94954
PSAT1	T cell regulatory (Tregs)_CIBERSORT	-0.197449	6.05e-05	4.21824
PSAT1	NK cell resting_CIBERSORT	0.233998	1.82e-06	5.73993
PSAT1	Monocyte_CIBERSORT	-0.175315	0.000380106	3.4201
PSAT1	Macrophage M0_CIBERSORT	0.167714	0.000680844	3.16695
PSAT1	Macrophage M1_CIBERSORT	0.33358	4.92e-12	11.308
PSAT1	Myeloid dendritic cell resting_CIBERSORT	-0.107681	0.0298542	1.52499
PSAT1	Mast cell activated_CIBERSORT	-0.255847	1.67e-07	6.77728
TP53	T cell CD8+_CIBERSORT	0.210274	1.89e-05	4.72354
TP53	T cell CD4+ memory resting_CIBERSORT	-0.234029	1.81e-06	5.74232
TP53	T cell CD4+ memory activated_CIBERSORT	0.226146	4.06e-06	5.39147
TP53	T cell follicular helper_CIBERSORT	0.213904	1.35e-05	4.86967
TP53	Monocyte_CIBERSORT	-0.147304	0.00289319	2.53862
TP53	Macrophage M1_CIBERSORT	0.127826	0.00983863	2.00707
TP53	Mast cell activated_CIBERSORT	-0.277132	1.3e-08	7.88606
TP53	Neutrophil_CIBERSORT	-0.129221	0.00905784	2.04298
