# Supplementary material for: LncRNAs Target Ferroptosis-Related Genes and Impair Activation of CD4+ T Cell in Gastric Cancer
Source: Front Cell Dev Biol. 2021 Dec 13;9:797339. doi: 10.3389/fcell.2021.797339 (PMC8710671; doi:10.3389/fcell.2021.797339)
Supplement: Supplementary file 8 [file Table4.XLSX]

## Sheet: Sheet1
Supplementary Table 4. Representative GO tems enriched by GC-differentially-expressed FRGs
Term	Count	%	PValue	group	Genes
oxidation-reduction process	11	20.3704	1.36441e-05	DOWN_FRG	ALDH3A2, DUOX1, ALDH3A1, PRDX5, AKR1C1, FTH1, AKR1C3, AKR1C2, PGD, CDO1, ALOX15B
response to cAMP	4	7.40741	0.000409471	DOWN_FRG	DUOX1, ALDH3A1, JUN, CDO1
cell cycle arrest	4	7.40741	0.00999524	DOWN_FRG	PRNP, CDKN1A, PRKAA2, MFN2
daunorubicin metabolic process	3	5.55556	0.000270383	DOWN_FRG	AKR1C1, AKR1C3, AKR1C2
doxorubicin metabolic process	3	5.55556	0.000270383	DOWN_FRG	AKR1C1, AKR1C3, AKR1C2
PERK-mediated unfolded protein response	3	5.55556	0.000632192	DOWN_FRG	ATF3, ATF4, NFE2L2
negative regulation of apoptotic process	22	16.5414	5.20982e-11	UP_FRG	TFAP2A, PRKAA1, SMAD3, HSPA5, SRC, STAT3, SLC40A1, EIF2AK2, PARK7, MIF, SOD2, SIRT1, RELA, AURKA, MTDH, GCLC, MAPK8, MDM2, VHL, SQSTM1, TP53, FXN
protein phosphorylation	17	12.782	5.31091e-07	UP_FRG	PRKAA1, EIF2AK2, ACVR1B, TGFBR1, MTOR, AURKA, ERN1, LATS1, MAPK9, MAPK8, PIK3CA, HSF1, PHKG2, MAPK1, ATM, SQSTM1, MAP3K5
cellular response to hydrogen peroxide	10	7.5188	5.31765e-10	UP_FRG	PRKAA1, AIFM1, HSF1, MDM2, TNFAIP3, PARK7, SIRT1, FXN, RELA, MAP3K5
response to hypoxia	9	6.76692	6.11232e-05	UP_FRG	PRKAA1, SMAD3, EGLN2, SLC11A2, LONP1, ATM, SOD2, HIF1A, PML
cellular iron ion homeostasis	7	5.26316	1.11224e-06	UP_FRG	TFRC, IREB2, SLC11A2, SLC40A1, HIF1A, FXN, FTL
Ras protein signal transduction	6	4.51128	0.000215824	UP_FRG	RB1, NRAS, CDKN2A, PARK7, HRAS, TP53
