# Supplementary material for: LncRNAs Target Ferroptosis-Related Genes and Impair Activation of CD4+ T Cell in Gastric Cancer
Source: Front Cell Dev Biol. 2021 Dec 13;9:797339. doi: 10.3389/fcell.2021.797339 (PMC8710671; doi:10.3389/fcell.2021.797339)
Supplement: Supplementary file 9 [file Table1.XLSX]

## Sheet: Sheet1
Supplementary Table 1. Differentially expressed genes (DEGs) in GC tissues compared with adjacent normal tissues.
GC-up-regulated genes	GC-down-regulated genes
AAAS	A2M-AS1
AAED1	A2ML1
AAGAB	A4GALT
AAR2	AADAC
AARS	AAMDC
AARS2	AARD
AASDHPPT	ABAT
ABALON	ABCA8
ABCA1	ABCA9
ABCA2	ABCC9
ABCA7	ABCG2
ABCB10	ABCG5
ABCB7	ABCG8
ABCB8	ABHD11-AS1
ABCC1	ABHD17A
ABCC10	ABHD4
ABCC3	ABHD5
ABCC4	ABHD6
ABCD1	ABHD8
ABCE1	ABI3BP
ABCF1	ABL1
ABCF2	ABLIM1
ABCF3	ABLIM3
ABHD10	AC003090
ABHD11	AC005532
ABHD12	AC010970
ABHD13	AC013461
ABHD15	AC090616
ABHD17C	AC093702
ABHD2	AC093787
ABI1	AC096579
ABL2	AC104699
ABRACL	AC106876
ABT1	ACAA1
AC000089	ACACB
AC002128	ACADM
AC002331	ACADS
AC004967	ACADSB
AC005251	ACADVL
AC005795	ACAT1
AC006483	ACBD4
AC006978	ACE
AC007255	ACE2
AC009005	ACER1
AC009403	ACER2
AC011933	ACKR1
AC017060	ACKR3
AC018512	ACKR4
AC024060	ACO1
AC026271	ACO2
AC055866	ACOT1
AC068522	ACOT11
AC069282	ACOT2
AC073046	ACOX1
AC073415	ACOX2
AC079907	ACOX3
AC087350	ACPP
AC090154	ACSF2
AC091180	ACSL5
AC093110	ACTA2
AC093323	ACTA2-AS1
AC093388	ACTC1
AC093673	ACTG2
AC093724	ACTN1
AC093838	ACTN2
AC104650	ACTR1A
AC105009	ACTR1B
AC107983	ACY1
AC112497	ACY3
AC127904	ADA
AC242988	ADAM33
AC245100	ADAMTS1
ACAA2	ADAMTS15
ACACA	ADAMTS8
ACAD9	ADAMTSL1
ACAN	ADAMTSL3
ACAP2	ADAMTSL4
ACBD3	ADARB1
ACBD5	ADCY5
ACBD6	ADCY9
ACBD7	ADCYAP1R1
ACD	ADD1
ACER3	ADH1B
ACIN1	ADH1C
ACOT13	ADH4
ACOT7	ADH7
ACOT9	ADHFE1
ACP1	ADI1
ACP2	ADRA1D
ACP5	ADRB2
ACP6	ADTRP
ACRBP	AES
ACSL3	AFF3
ACSL4	AGMO
ACTG1	AGTR1
ACTG1P20	AHCYL1
ACTL10	AHDC1
ACTL6A	AHNAK
ACTN4	AHNAK2
ACTR2	AIF1L
ACTR3	AIM1L
ACTR3B	AK3
ACTR5	AKAP12
ACTR6	AKAP6
ACTR8	AKR1B10
ACVR1B	AKR1B10P1
ACYP1	AKR1B15
ADAM10	AKR1C1
ADAM12	AKR1C2
ADAM15	AKR1C3
ADAM17	AKR7A2
ADAM19	AKR7A3
ADAM8	AKT3
ADAM9	AKTIP
ADAMDEC1	AL928768
ADAMTS12	ALAD
ADAMTS14	ALDH2
ADAMTS2	ALDH3A1
ADAMTS7	ALDH3A2
ADAMTS9	ALDH3B2
ADAMTSL2	ALDH6A1
ADAP1	ALDH9A1
ADAP2	ALDOB
ADAR	ALDOC
ADAT1	ALKBH7
ADAT2	ALOX12
ADCK1	ALOX15B
ADCK2	ALPI
ADCK5	AMFR
ADCY3	AMOTL1
ADCY6	AMPD1
ADCY7	AMT
ADD3	AMTN
ADGRA3	ANAPC16
ADGRE2	ANG
ADGRE5	ANGPT1
ADGRF5	ANGPTL1
ADGRG1	ANGPTL4
ADGRL1	ANGPTL6
ADGRL4	ANGPTL7
ADK	ANK2
ADM2	ANKRD20A11P
ADNP	ANKRD35
ADNP2	ANKRD37
ADO	ANKRD65
ADORA2B	ANKRD9
ADPGK	ANO10
ADPRHL2	ANO5
ADRM1	ANO7P1
ADSL	ANPEP
ADSS	ANTXR2
AEBP1	ANXA1
AEBP2	ANXA10
AEN	ANXA6
AFAP1-AS1	ANXA8
AFAP1L1	ANXA8L1
AFG3L1P	AOC1
AFG3L2	AOC3
AFMID	AP1S2
AFTPH	APBB1
AGAP2-AS1	APOA1
AGAP3	APOA4
AGAP6	APOB
AGAP9	APOBEC1
AGFG1	APOBEC2
AGGF1	APOC3
AGK	AQP10
AGMAT	AQP11
AGO1	AQP3
AGO2	AQP4
AGPAT5	AQP7
AGPS	AR
AGRN	ARC
AGTPBP1	ARG2
AGTRAP	ARHGAP10
AHCTF1	ARHGAP24
AHCY	ARHGAP6
AHI1	ARHGDIG
AHR	ARHGEF25
AHSA1	ARHGEF26
AHSA2	ARHGEF37
AIDA	ARHGEF4
AIFM1	ARHGEF9
AIFM2	ARID5A
AIMP1	ARL2BP
AIMP2	ARL3
AJUBA	ARL4D
AK2	ARMCX1
AK6	ARMCX2
AKAP1	ARRB1
AKAP10	ARRDC4
AKAP11	ARSA
AKAP13	ASAH2
AKAP17A	ASAP3
AKAP8	ASB11
AKAP8L	ASB2
AKIP1	ASB5
AKIRIN2	ASB8
AKT1S1	ASPA
AL138706	ASPDH
ALDH16A1	ASPG
ALDH18A1	ATF3
ALDH1L2	ATF4
ALDH5A1	ATG4D
ALG1	ATG9B
ALG10	ATOH8
ALG1L	ATP12A
ALG1L6P	ATP13A4
ALG2	ATP1A2
ALG3	ATP1B2
ALG5	ATP1B3-AS1
ALG6	ATP2A3
ALG8	ATP2B4
ALKBH1	ATP4A
ALKBH2	ATP4B
ALKBH4	ATP5A1
ALKBH8	ATP5D
ALMS1	ATP5I
ALOX5	ATP5J
ALPK1	ATP5O
ALS2	ATP6V0D1
ALYREF	ATP6V1D
AMBRA1	ATP6V1G2
AMD1	ATP8B2
AMDHD2	ATPAF1
AMH	AUH
AMIGO2	AVPI1
AMMECR1	AVPR1A
AMMECR1L	B3GALT4
AMOT	B3GNT6
AMPD2	B3GNT8
AMPD3	B4GALNT3
ANAPC1	B4GALT1-AS1
ANAPC11	B4GAT1
ANAPC13	BAD
ANAPC2	BAG2
ANAPC4	BAG3
ANAPC5	BAIAP2
ANAPC7	BARX1
ANGEL1	BARX1-AS1
ANGEL2	BARX2
ANGPT2	BBOX1
ANKEF1	BCAR3
ANKFY1	BCAS1
ANKH	BCHE
ANKIB1	BCKDHA
ANKLE2	BCL2
ANKMY2	BCL2L2
ANKRA2	BCL6
ANKRD10	BCL7B
ANKRD10-IT1	BCO1
ANKRD11	BDH2
ANKRD13B	BDKRB1
ANKRD13C	BEND5
ANKRD17	BEST4
ANKRD18EP	BEX3
ANKRD26	BEX4
ANKRD27	BHLHA15
ANKRD28	BHMT2
ANKRD46	BICD2
ANKRD49	BLNK
ANKRD50	BLOC1S1
ANKRD52	BLVRA
ANKRD54	BLVRB
ANKS6	BMP3
ANKZF1	BMP6
ANLN	BMPER
ANO1	BMPR1A
ANO9	BMPR1B
ANOS1	BNC1
ANP32A	BNIP3
ANP32B	BNIPL
ANP32E	BOC
ANTXR1	BORCS6
ANXA2	BPIFB2
ANXA2P2	BRK1
ANXA4	BST1
ANXA5	BTBD11
AP000240	BTC
AP001052	BTD
AP001065	BTF3
AP001372	BTG2
AP001505	BTNL3
AP1AR	BTNL8
AP1G1	BVES
AP1G2	C10orf54
AP1S1	C10orf99
AP1S3	C11orf74
AP2A1	C11orf86
AP2A2	C11orf96
AP2B1	C12orf57
AP2S1	C14orf132
AP3B1	C14orf159
AP3D1	C15orf52
AP3M1	C15orf59
AP3M2	C15orf62
AP4B1	C15orf65
AP4M1	C16orf45
AP5B1	C16orf54
AP5S1	C16orf62
AP5Z1	C16orf89
APAF1	C17orf78
APBB1IP	C19orf70
APEH	C1orf115
APEX1	C1orf116
APEX2	C1orf123
APH1A	C1orf21
API5	C1orf210
APIP	C1QL1
APITD1	C1QTNF2
APLN	C1QTNF4
APLNR	C1QTNF7
APLP2	C20orf166-AS1
APMAP	C20orf194
APOBEC3B	C20orf27
APOBEC3F	C22orf39
APOBR	C2orf40
APOC1	C2orf54
APOE	C2orf88
APOL2	C3orf18
APOL4	C3orf70
APOL6	C4orf3
APOO	C5orf66-AS1
APP	C6orf132
APPL1	C7
APTR	C8G
APTX	C8orf88
AQP9	C9orf172
AQR	CA1
ARAP1	CA11
ARAP2	CA2
ARAP3	CA7
ARCN1	CAB39L
AREL1	CACFD1
ARF1	CACNA1C
ARF3	CACNA1H
ARF4	CACNB2
ARFGAP1	CADM2
ARFGAP2	CADM3
ARFGAP3	CADM4
ARFGEF1	CALCOCO1
ARFGEF2	CALD1
ARFGEF3	CALM1
ARFIP1	CALML3
ARGLU1	CALY
ARHGAP1	CAMK1
ARHGAP11A	CAMK2G
ARHGAP11B	CAMLG
ARHGAP12	CAMTA2
ARHGAP17	CAND2
ARHGAP18	CAP2
ARHGAP19	CAPN13
ARHGAP21	CAPN14
ARHGAP26	CAPN9
ARHGAP33	CAPNS2
ARHGAP39	CARMN
ARHGAP4	CARTPT
ARHGAP42	CASP16P
ARHGAP8	CASQ2
ARHGEF1	CAST
ARHGEF11	CASZ1
ARHGEF12	CAT
ARHGEF16	CAV1
ARHGEF19	CBR1
ARHGEF2	CBR3
ARHGEF3	CBX6
ARHGEF35	CBX7
ARHGEF38	CBY1
ARHGEF39	CC2D2A
ARHGEF40	CCDC106
ARHGEF7	CCDC107
ARID1A	CCDC146
ARID1B	CCDC159
ARID2	CCDC69
ARID3A	CCDC85C
ARID4B	CCKAR
ARID5B	CCKBR
ARIH1	CCL11
ARIH2	CCL2
ARL1	CCL21
ARL13B	CCL25
ARL15	CCL28
ARL16	CCNDBP1
ARL4C	CCNG1
ARL5A	CCNG2
ARL5B	CCNI
ARL6IP1	CCR10
ARL6IP6	CCSER2
ARL8A	CD207
ARL9	CD27
ARMC1	CD36
ARMC10	CD48
ARMC6	CD59
ARMC7	CD79A
ARMCX5	CD99
ARMT1	CDC42EP5
ARNT	CDH19
ARNTL2	CDHR2
ARPC1B	CDHR3
ARPC3	CDHR5
ARPC4	CDIP1
ARPC5	CDKN1A
ARPC5L	CDKN2B
ARPIN	CDKN2B-AS1
ARPP19	CDO1
ARRB2	CDON
ARRDC1	CEACAM18
ARRDC1-AS1	CEACAM20
ARRDC2	CEBPD
ARSB	CELF2
ARSE	CEP68
ASAH1	CERS3
ASAP1	CERS4
ASAP2	CES2
ASB16-AS1	CES3
ASB6	CFD
ASB7	CFL2
ASB9	CGNL1
ASCC1	CH25H
ASCC3	CHAC1
ASCL2	CHAD
ASF1A	CHADL
ASF1B	CHCHD10
ASH1L	CHL1
ASH1L-AS1	CHMP1B
ASMTL-AS1	CHMP2A
ASNS	CHMP6
ASNSD1	CHODL
ASPH	CHP2
ASPHD1	CHRDL1
ASPM	CHRM2
ASPN	CHRM3
ASRGL1	CHRNA3
ASS1	CHST15
ASTE1	CHST5
ASUN	CIART
ASXL1	CIDEA
ASXL2	CIDEC
ATAD1	CILP
ATAD2	CIPC
ATAD2B	CIRBP
ATAD3A	CITED2
ATAD3B	CKB
ATAD5	CKM
ATAT1	CKMT2
ATE1	CLCA1
ATF1	CLCA2
ATF2	CLCA4
ATF6	CLDN15
ATF6B	CLDN17
ATF7	CLDN5
ATF7IP	CLDND1
ATF7IP2	CLEC10A
ATG101	CLEC3B
ATG12	CLIC3
ATG13	CLIC4
ATG16L1	CLIC6
ATG2A	CLIP1
ATG3	CLIP3
ATG4B	CLIP4
ATG4C	CLMP
ATG5	CLTB
ATG7	CLU
ATG9A	CMA1
ATHL1	CNDP2
ATIC	CNFN
ATM	CNGA1
ATP10B	CNKSR2
ATP11A	CNN1
ATP11C	CNN3
ATP13A1	CNR1
ATP13A2	CNRIP1
ATP13A3	CNTFR
ATP1B1	CNTN1
ATP1B3	COL21A1
ATP2A2	COL23A1
ATP2B1	COL4A5
ATP2C1	COL4A6
ATP2C2	COL8A2
ATP5G1P4	COLEC12
ATP5HP4	COMMD1
ATP6AP1	COPZ2
ATP6AP2	COQ9
ATP6V0B	CORO2B
ATP6V1A	CORO6
ATP6V1B2	COX4I1
ATP6V1C1	COX5B
ATP6V1H	COX6B1
ATP7B	COX7A1
ATP8A1	COX7B
ATP9A	COX7C
ATR	COX8A
ATRX	CPA3
ATXN10	CPA4
ATXN2	CPB1
ATXN2L	CPE
ATXN7	CPEB2
ATXN7L3	CPEB4
AUNIP	CPED1
AUP1	CPNE5
AURKA	CPQ
AURKB	CPTP
AVEN	CPXM2
AVL9	CRABP2
AXIN1	CRADD
AZIN1	CRAT
B3GALNT1	CRCT1
B3GALT6	CREB3L3
B3GAT3	CRELD1
B3GNT2	CRIP2
B4GALNT4	CRISP3
B4GALT1	CRISPLD2
B4GALT2	CRNN
B4GALT3	CROT
B4GALT4	CRTAC1
B4GALT5	CRTAP
B4GALT6	CRY2
B4GALT7	CRYAB
BACE2	CRYBG3
BACH1	CRYL1
BAG4	CSDE1
BAG5	CSPG4
BAG6	CSRNP1
BAIAP2-AS1	CSRP1
BAIAP2L1	CSRP2
BAIAP2L2	CST3
BANF1	CSTA
BANF1P3	CSTB
BAP1	CTD-2314G24
BARD1	CTD-2331C18
BATF	CTDSP1
BATF2	CTF1
BAX	CTIF
BAZ1A	CTNNA3
BAZ1B	CTNNAL1
BAZ2A	CTNNBIP1
BBC3	CTSE
BBOX1-AS1	CTSF
BBX	CTSO
BCAP31	CTTNBP2
BCCIP	CWH43
BCL11B	CXCL12
BCL2A1	CXCL14
BCL2L1	CXCL17
BCL2L11	CXCR2
BCL2L12	CYB5A
BCL6B	CYB5D2
BCL7A	CYB5R1
BCL9	CYB5R3
BCL9L	CYBRD1
BCLAF1	CYP1A1
BCOR	CYP27A1
BCORL1	CYP2C18
BCR	CYP2C9
BCS1L	CYP2D6
BDP1	CYP2J2
BET1	CYP3A4
BET1L	CYP4B1
BFAR	CYP4F11
BGN	CYP4F12
BHLHE41	CYP4F2
BICC1	CYP4F22
BICD1	CYP4F29P
BID	CYS1
BIK	CYSLTR1
BIRC2	CYSRT1
BIRC5	CYSTM1
BIRC6	CYTIP
BIVM	CYTL1
BLACAT1	DAAM1
BLCAP	DAAM2
BLM	DAB1
BLMH	DACT3
BLOC1S2	DAPK3
BLOC1S3	DAPL1
BLOC1S4	DAPP1
BLOC1S5	DBP
BLOC1S6	DCAF11
BMF	DCAF5
BMI1	DCLK2
BMP1	DCN
BMP8A	DCTN1
BMP8B	DCTN2
BMPR2	DCTN3
BMS1	DDR2
BNIP1	DDX3Y
BNIP3P11	DEFA5
BNIP3P17	DEFA6
BOD1	DEFB131
BOD1L1	DENND2A
BOP1	DENND2C
BORA	DERL3
BPTF	DES
BRAF	DGAT1
BRAP	DGKA
BRAT1	DGKD
BRCA1	DGKG
BRCA2	DHDH
BRCC3	DHRS1
BRD1	DHRS11
BRD2	DHRS12
BRD3	DHRS4
BRD4	DHRS4L2
BRD7	DHRS7
BRD8	DIP2C
BRD9	DIRAS1
BRE	DIRAS3
BRI3BP	DISP1
BRIP1	DIXDC1
BRIX1	DLC1
BRMS1	DLG4
BROX	DMD
BRPF1	DMKN
BRPF3	DMPK
BRWD1	DMRTA1
BRWD3	DNAJB4
BSDC1	DNAJB5
BSG	DNAJB9
BST2	DNAJC18
BTAF1	DNAJC4
BTBD1	DNASE1
BTBD10	DNASE1L3
BTBD16	DOCK3
BTBD19	DPP4
BTF3L4	DPP6
BTG3	DPT
BTN2A1	DSC2
BTN3A1	DSC3
BTN3A2	DSG1
BTN3A3	DSG1-AS1
BTNL9	DSG3
BUB1	DSP
BUB1B	DST
BUB3	DSTN
BUD13	DTNA
BUD31	DTX3
BX470102	DUOX1
BYSL	DUOXA1
BZW1	DUSP1
BZW1P2	DUSP19
BZW2	DUSP22
C10orf2	DUSP26
C10orf35	DUSP3
C10orf88	DUSP5
C10orf95	DUSP8
C11orf31	DYNAP
C11orf57	DYNC1I1
C11orf58	DZIP1
C11orf84	EAF2
C11orf98	EBF4
C12orf4	ECHDC2
C12orf43	ECI2
C12orf45	ECM1
C12orf49	EDF1
C12orf65	EDN2
C12orf66	EDN3
C12orf73	EEF2
C12orf75	EFCC1
C14orf105	EFEMP2
C14orf142	EFS
C14orf166	EGLN3
C14orf169	EGR1
C14orf79	EGR3
C14orf80	EHBP1L1
C15orf39	EHD2
C16orf13	EHD3
C16orf59	EID1
C16orf70	EIF1AY
C16orf91	EIF1B
C17orf53	EIF3F
C17orf62	EIF3K
C17orf75	EIF3L
C17orf80	EIF4E3
C17orf89	EIF4EBP3
C17orf96	ELL2
C18orf54	ELMSAN1
C18orf8	ELOVL4
C19orf24	EMILIN1
C19orf47	EMILIN3
C19orf48	EML1
C19orf52	EMP1
C19orf54	EMP3
C19orf60	ENDOU
C19orf66	ENHO
C19orf71	ENPP3
C1GALT1	ENPP7
C1GALT1C1	ENTPD3
C1orf106	ENTPD5
C1orf109	EPB41L3
C1orf112	EPGN
C1orf131	EPHA4
C1orf159	EPHA7
C1orf162	EPHX1
C1orf174	EPHX2
C1orf198	EPHX3
C1orf226	EPM2A
C1orf27	EPN2
C1orf35	EPN3
C1orf43	EPS8L1
C1orf52	EPS8L2
C1orf53	ERICH4
C1QBP	ERRFI1
C1QC	ESRRG
C1QTNF6	ETFDH
C1RL	ETNPPL
C2	EVA1C
C20orf24	EVC
C20orf96	EVI5L
C21orf58	EVPL
C21orf59	EXOC6B
C22orf29	EZH1
C22orf46	F13A1
C2CD3	FA2H
C2CD4A	FABP1
C2CD4D	FABP2
C2CD5	FABP4
C2orf15	FABP5
C2orf27A	FABP5P7
C2orf47	FADS6
C2orf49	FAHD2B
C2orf68	FAIM2
C2orf69	FAM101A
C2orf70	FAM102A
C2orf72	FAM107A
C2orf81	FAM110B
C3	FAM110D
C3AR1	FAM117A
C3orf33	FAM124A
C3orf38	FAM127A
C3orf52	FAM127C
C4A	FAM129A
C4B	FAM129B
C4BPB	FAM131A
C4orf46	FAM13A
C4orf48	FAM13B
C5AR1	FAM149A
C5orf15	FAM161B
C5orf22	FAM162A
C5orf24	FAM172A
C5orf34	FAM174A
C5orf51	FAM177B
C6orf106	FAM180B
C6orf120	FAM19A4
C6orf136	FAM20A
C6orf222	FAM212A
C6orf223	FAM212B
C6orf48	FAM214A
C6orf62	FAM214B
C7orf26	FAM219B
C7orf49	FAM229B
C7orf73	FAM25A
C8orf31	FAM25BP
C8orf33	FAM3B
C8orf44	FAM3D
C8orf59	FAM46A
C8orf76	FAM46B
C8orf82	FAM46C
C9orf114	FAM49A
C9orf116	FAM63A
C9orf142	FAM69A
C9orf16	FAM73B
C9orf40	FAM83A
C9orf78	FAM83C
CA13	FAT2
CA5BP1	FAT3
CAAP1	FAU
CABIN1	FAXC
CABLES1	FAXDC2
CABLES2	FBLN1
CACNA1D	FBLN2
CACNB1	FBP1
CACNB3	FBP2
CACTIN	FBXL15
CACUL1	FBXL17
CACYBP	FBXL22
CAD	FBXL5
CADPS2	FBXL7
CALCRL	FBXO27
CALML4	FBXO30
CALR	FBXO32
CALU	FBXO8
CAMK2N1	FBXO9
CAMKK2	FBXW4
CAMKMT	FBXW5
CAMSAP2	FCER1A
CAND1	FCGBP
CANT1	FCN1
CANX	FCRL5
CAP1	FENDRR
CAPN10	FERMT2
CAPN12	FETUB
CAPN15	FEZ1
CAPRIN1	FGF10
CAPRIN2	FGF14-AS2
CAPZA1	FGF2
CARD10	FGFBP1
CARD11	FGFR1
CARD19	FGL2
CARD8	FHL1
CARHSP1	FHL5
CARM1	FIBIN
CARNMT1	FILIP1
CARS	FIS1
CARS2	FKBP5
CASC19	FKBP8
CASC4	FLG
CASC5	FLJ20021
CASC8	FLJ22763
CASC9	FLNA
CASD1	FLNC
CASK	FLRT1
CASP2	FMO2
CASP3	FMO4
CASP6	FMO5
CASP8	FNBP1
CASP8AP2	FNDC4
CATSPERB	FNDC5
CBFA2T2	FOLR2
CBFB	FOS
CBL	FOSB
CBLB	FOSL2
CBLL1	FOXD3
CBR4	FOXE1
CBX1	FOXF1
CBX2	FOXF2
CBX3	FOXN1
CBX4	FOXN3
CBX5	FOXO4
CBX8	FOXP2
CC2D1B	FRAT1
CCAR1	FRMD1
CCAR2	FRMD6
CCAT1	FRRS1L
CCDC109B	FRZB
CCDC112	FTH1
CCDC126	FUCA1
CCDC130	FUNDC2
CCDC134	FUT6
CCDC137	FUT9
CCDC138	FUZ
CCDC14	FXYD1
CCDC142	FXYD6
CCDC174	FYCO1
CCDC18	G6PC
CCDC186	GAB1
CCDC22	GABARAP
CCDC24	GABARAPL1
CCDC34	GABBR1
CCDC43	GADD45A
CCDC47	GADD45B
CCDC51	GADD45G
CCDC57	GALE
CCDC58	GALNT12
CCDC59	GALNT15
CCDC6	GALT
CCDC71L	GAMT
CCDC74A	GAP43
CCDC77	GAS1
CCDC82	GAS7
CCDC84	GAST
CCDC86	GATA6-AS1
CCDC88A	GBA3
CCDC88C	GBP6
CCDC93	GCNT2
CCDC97	GCNT4
CCHCR1	GDPD2
CCL15	GDPD3
CCL18	GEM
CCL20	GFOD1
CCL3	GFRA1
CCL4	GFRA2
CCL4L2	GFRA3
CCM2	GGT6
CCNA2	GGTA1P
CCNB1	GHR
CCNB1IP1	GHRL
CCNB2	GID4
CCNC	GIF
CCND1	GINM1
CCNE2	GIP
CCNF	GJB2
CCNI2	GJB5
CCNJ	GJB6
CCNK	GJC1
CCNL1	GKN1
CCNL2	GKN2
CCNO	GLCCI1
CCNT1	GLI3
CCNT2	GLIPR2
CCNY	GLOD5
CCP110	GLP2R
CCR1	GLRX
CCR5	GLTP
CCSAP	GLTSCR2
CCT2	GLUL
CCT3	GNA11
CCT4	GNA15
CCT5	GNAI1
CCT6A	GNAO1
CCT6P1	GNAZ
CCT7	GNG11
CCT8	GNG12
CD14	GNG7
CD163	GNG8
CD164	GNMT
CD200	GPA33
CD276	GPAT3
CD2AP	GPD1
CD2BP2	GPD1L
CD300A	GPER1
CD300LF	GPM6A
CD3EAP	GPM6B
CD4	GPR108
CD46	GPR15
CD47	GPR155
CD55	GPR157
CD58	GPR183
CD68	GPR25
CD83	GPR27
CD84	GPR87
CD86	GPRASP1
CD93	GPRASP2
CDAN1	GPT
CDC123	GPX3
CDC16	GRASP
CDC20	GREM2
CDC23	GRHL1
CDC25A	GRHL3
CDC25B	GRIK3
CDC25C	GRIK5
CDC27	GRP
CDC37	GRPEL2
CDC40	GRPR
CDC42BPA	GS1-358P8
CDC42BPB	GSDMC
CDC42SE2	GSN
CDC45	GSTA1
CDC5L	GSTA2
CDC7	GSTA3
CDC73	GSTA4
CDCA2	GSTM1
CDCA3	GSTM2
CDCA4	GSTM3
CDCA5	GSTM5
CDCA7	GUCA2A
CDCA8	GUCA2B
CDCP1	GUCY1B3
CDH1	GYG1
CDH11	GYPC
CDH24	GYS2
CDH3	GZMM
CDH5	HACD1
CDK1	HACD4
CDK10	HADH
CDK11B	HADHA
CDK12	HADHB
CDK13	HAGH
CDK16	HAND2
CDK17	HAND2-AS1
CDK19	HAS1
CDK2	HBA1
CDK2AP1	HBA2
CDK4	HBB
CDK5	HBP1
CDK5RAP1	HCAR2
CDK5RAP2	HCFC2
CDK5RAP3	HCG22
CDK7	HCG4P7
CDK8	HDAC4
CDK9	HDAC5
CDKAL1	HDC
CDKN2A	HEBP1
CDKN3	HEIH
CDR2	HERPUD1
CDR2L	HHLA2
CDT1	HIF3A
CDV3	HIGD1A
CDYL	HIPK3
CDYL2	HK1
CEACAM5	HLF
CEACAM6	HMGCL
CEBPG	HMOX1
CEBPZ	HMOX2
CEBPZOS	HNF4A-AS1
CECR5	HOMER2
CELF1	HOMEZ
CELSR1	HOPX
CELSR3	HOXA2
CELSR3-AS1	HOXA4
CEMIP	HOXA5
CENPA	HPGD
CENPE	HPSE2
CENPF	HRASLS2
CENPH	HRCT1
CENPI	HRH2
CENPJ	HSD17B2
CENPK	HSD17B6
CENPL	HSD17B8
CENPM	HSPA2
CENPN	HSPB1
CENPO	HSPB2
CENPQ	HSPB3
CENPU	HSPB6
CENPV	HSPB7
CENPW	HSPB8
CEP104	HTR1B
CEP120	HYI
CEP131	ICAM3
CEP135	ID1
CEP152	ID3
CEP164	ID4
CEP170	IDNK
CEP170B	IFI27L2
CEP192	IGFBP5
CEP250	IGFBP6
CEP290	IGFL1
CEP295	IGHA1
CEP350	IGHA2
CEP55	IGHD1-26
CEP57	IGHD2-15
CEP72	IGHD2-2
CEP76	IGHD3-16
CEP78	IGHD3-22
CEP83	IGHD3-3
CEP85	IGHD3-9
CEP89	IGHD4-23
CEP95	IGHD4-4
CEPT1	IGHD6-25
CERKL	IGHD6-6
CERS2	IGHD7-27
CERS5	IGHG2
CERS6	IGHG3
CFAP20	IGHJ1
CFAP97	IGHJ1P
CFB	IGHJ2
CFLAR	IGHJ2P
CFTR	IGHJ3
CGGBP1	IGHJ3P
CGN	IGHM
CGREF1	IGHV1-12
CHAF1A	IGHV1-14
CHAF1B	IGHV1-17
CHAMP1	IGHV1-18
CHCHD1	IGHV1-2
CHCHD4	IGHV1-24
CHCHD7	IGHV1-45
CHD1	IGHV1-46
CHD1L	IGHV1-58
CHD2	IGHV1-67
CHD4	IGHV1-69
CHD6	IGHV1-69-2
CHD7	IGHV1OR15-1
CHD8	IGHV1OR15-2
CHDH	IGHV1OR15-9
CHEK1	IGHV1OR16-1
CHEK2	IGHV1OR16-3
CHERP	IGHV1OR16-4
CHI3L1	IGHV1OR21-1
CHID1	IGHV2-5
CHKA	IGHV3-11
CHKB-AS1	IGHV3-13
CHM	IGHV3-15
CHML	IGHV3-16
CHMP2B	IGHV3-19
CHMP4C	IGHV3-20
CHMP7	IGHV3-21
CHORDC1	IGHV3-22
CHPF	IGHV3-23
CHPF2	IGHV3-25
CHRAC1	IGHV3-30
CHRNA5	IGHV3-33
CHRNB1	IGHV3-35
CHST1	IGHV3-36
CHST14	IGHV3-37
CHST4	IGHV3-38
CHSY1	IGHV3-41
CHSY3	IGHV3-42
CHTF18	IGHV3-43
CHTOP	IGHV3-47
CHUK	IGHV3-48
CIAO1	IGHV3-49
CIAPIN1	IGHV3-50
CICP14	IGHV3-52
CIITA	IGHV3-53
CILP2	IGHV3-60
CIR1	IGHV3-62
CISD2	IGHV3-63
CIT	IGHV3-64
CKAP2	IGHV3-65
CKAP2L	IGHV3-66
CKAP5	IGHV3-7
CKLF	IGHV3-71
CKS1B	IGHV3-72
CKS2	IGHV3-73
CLASRP	IGHV3-74
CLCC1	IGHV3-75
CLCN2	IGHV3-76
CLCN3	IGHV3-79
CLCN4	IGHV3OR15-7
CLCN5	IGHV3OR16-10
CLCN7	IGHV3OR16-11
CLDN1	IGHV3OR16-12
CLDN12	IGHV3OR16-13
CLDN2	IGHV3OR16-15
CLDN3	IGHV3OR16-16
CLDN4	IGHV3OR16-6
CLDN7	IGHV3OR16-7
CLEC11A	IGHV3OR16-8
CLEC16A	IGHV3OR16-9
CLEC4A	IGHV4-28
CLEC4E	IGHV4-31
CLEC5A	IGHV4-34
CLEC7A	IGHV4-39
CLIC1	IGHV4-4
CLINT1	IGHV4-55
CLIP2	IGHV4-59
CLK2	IGHV4-61
CLMN	IGHV4OR15-8
CLN3	IGHV5-51
CLN6	IGHV5-78
CLNS1A	IGHV6-1
CLOCK	IGHV7-27
CLP1	IGHV7-34-1
CLPB	IGHV7-56
CLPTM1	IGHV7-81
CLPTM1L	IGHVII-51-2
CLPX	IGHVII-78-1
CLSPN	IGHVIII-51-1
CLSTN1	IGHVIII-67-2
CLSTN3	IGIP
CLTA	IGKC
CLTC	IGKJ5
CLUH	IGKV1-12
CLUHP3	IGKV1-13
CMB9-55F22	IGKV1-16
CMIP	IGKV1-17
CMPK1	IGKV1-27
CMPK2	IGKV1-33
CMSS1	IGKV1-35
CMTM1	IGKV1-37
CMTM3	IGKV1-39
CMTM4	IGKV1-5
CMTM6	IGKV1-6
CMTM7	IGKV1-8
CMTM8	IGKV1-9
CMTR1	IGKV1D-12
CMTR2	IGKV1D-13
CNIH1	IGKV1D-17
CNIH4	IGKV1D-27
CNKSR1	IGKV1D-33
CNN2	IGKV1D-35
CNNM1	IGKV1D-37
CNNM2	IGKV1D-39
CNNM3	IGKV1D-42
CNNM4	IGKV1D-43
CNOT1	IGKV1D-8
CNOT10	IGKV1OR10-1
CNOT11	IGKV1OR1-1
CNOT2	IGKV1OR-2
CNOT3	IGKV1OR2-1
CNOT4	IGKV1OR2-108
CNOT6	IGKV1OR2-11
CNOT6L	IGKV1OR2-118
CNOT7	IGKV1OR22-1
CNOT8	IGKV1OR22-5
CNOT9	IGKV1OR2-3
CNP	IGKV1OR2-6
CNPY2	IGKV1OR2-9
CNPY3	IGKV1OR-3
CNTD2	IGKV1OR9-1
CNTNAP2	IGKV1OR9-2
CNTRL	IGKV2-18
CNTROB	IGKV2-24
COA1	IGKV2-26
COA4	IGKV2-28
COA5	IGKV2-30
COA6	IGKV2-4
COA7	IGKV2-40
COASY	IGKV2D-18
COCH	IGKV2D-24
COG1	IGKV2D-26
COG2	IGKV2D-28
COG3	IGKV2D-29
COG4	IGKV2D-30
COG5	IGKV2D-40
COG6	IGKV2OR2-1
COG7	IGKV2OR22-3
COIL	IGKV2OR22-4
COL10A1	IGKV2OR2-7
COL11A1	IGKV3-11
COL12A1	IGKV3-15
COL15A1	IGKV3-20
COL16A1	IGKV3-7
COL18A1	IGKV3D-11
COL1A1	IGKV3D-15
COL1A2	IGKV3D-20
COL22A1	IGKV3D-25
COL27A1	IGKV3D-7
COL3A1	IGKV3OR22-2
COL4A1	IGKV3OR2-268
COL4A2	IGKV3OR2-5
COL4A4	IGKV4-1
COL5A1	IGKV6-21
COL5A2	IGKV6D-21
COL5A3	IGKV6D-41
COL6A3	IGKV7-3
COL8A1	IGLC2
COL9A1	IGLC3
COLCA2	IGLC5
COLGALT1	IGLC6
COMMD2	IGLC7
COMMD3	IGLCOR22-1
COMMD4	IGLJ1
COMMD5	IGLJ2
COMMD7	IGLJ3
COMMD8	IGLJCOR18
COPA	IGLL3P
COPB1	IGLL5
COPB2	IGLV10-54
COPG1	IGLV1-36
COPG2	IGLV1-40
COPS5	IGLV1-41
COPS7B	IGLV1-44
COPS8	IGLV1-47
COPZ1	IGLV1-50
COQ2	IGLV1-51
COQ3	IGLV2-11
COQ5	IGLV2-14
CORO7	IGLV2-18
COTL1	IGLV2-23
COX15	IGLV2-28
COX17P1	IGLV2-33
COX18	IGLV2-34
COX19	IGLV2-5
COX5BP6	IGLV2-8
COX6C	IGLV3-1
COX6CP1	IGLV3-10
CPD	IGLV3-13
CPLX1	IGLV3-16
CPNE1	IGLV3-17
CPNE2	IGLV3-19
CPNE7	IGLV3-21
CPOX	IGLV3-24
CPSF1	IGLV3-25
CPSF2	IGLV3-27
CPSF3	IGLV3-29
CPSF3L	IGLV3-30
CPSF4	IGLV3-31
CPSF6	IGLV3-32
CPSF7	IGLV3-6
CPVL	IGLV4-3
CPXM1	IGLV4-60
CRACR2B	IGLV4-69
CRCP	IGLV5-37
CREB1	IGLV5-45
CREBBP	IGLV6-57
CREBZF	IGLV7-35
CREG1	IGLV7-43
CRIPAK	IGLV7-46
CRIPT	IGLV8-61
CRISPLD1	IGLV8OR8-1
CRK	IGLV9-49
CRKL	IGLVI-63
CRLF3	IGLVI-70
CRLS1	IGSF11
CRNDE	IGSF3
CRNKL1	IKZF2
CROCCP2	IL11RA
CRTC2	IL16
CRY1	IL17RC
CRYZ	IL1A
CS	IL1RN
CSAD	IL20RB
CSAG1	IL36A
CSAG2	IL36RN
CSAG3	IL6
CSE1L	IL6R
CSF2RA	ILK
CSF3R	ILVBL
CSGALNACT2	IMPA2
CSK	INAFM2
CSNK1D	ING4
CSNK1E	INMT
CSNK1G1	INPP5A
CSNK1G2	INPP5J
CSNK1G3	IRF2BPL
CSNK2A1	IRF4
CSNK2A2	IRX3
CSNK2B	IRX4
CSPP1	ISCU
CSRNP2	ISG20
CST1	ISL1
CST2	ITGA1
CSTF1	ITGA7
CSTF2	ITGA8
CSTF3	ITGA9
CT83	ITGB1BP2
CTA-126B4	ITGB7
CTA-217C2	ITIH5
CTA-276O3	ITLN2
CTA-963H5	ITM2A
CTA-989H11	ITM2B
CTB-131K11	ITPKA
CTB-13F3	ITPKB
CTB-63M22	ITPR1
CTB-89H12	IVL
CTBP1	JAM2
CTBP2	JAM3
CTBS	JAZF1
CTC-450M9	JCHAIN
CTC-451P13	JDP2
CTCF	JMY
CTD-2002H8	JPH2
CTD-2006H14	JSRP1
CTD-2124B8	JUN
CTD-2203K17	JUNB
CTD-2227E11	JUND
CTD-2248H3	KANK1
CTD-2270N23	KANK2
CTD-2540F13	KAT2B
CTD-2589H19	KAT5
CTD-3025N20	KATNAL1
CTD-3184A7	KAZALD1
CTD-3199J23	KCNA1
CTDP1	KCNA3
CTDSPL	KCNA5
CTDSPL2	KCNB1
CTGF	KCND3
CTHRC1	KCNE2
CTNNB1	KCNE4
CTNS	KCNH2
CTPS1	KCNJ13
CTPS2	KCNJ15
CTR9	KCNJ16
CTSA	KCNK3
CTSB	KCNK7
CTSC	KCNMA1
CTSD	KCNMB1
CTSH	KCNN3
CTSK	KCNQ4
CTSL	KCTD11
CTSS	KCTD15
CTTN	KDM5D
CTTNBP2NL	KDM8
CTU1	KHK
CTU2	KIAA0232
CUL1	KIAA0513
CUL2	KIAA1161
CUL3	KIAA1191
CUL4A	KIAA1644
CUL4B	KIF1C
CUL5	KIT
CUL7	KLC4
CUL9	KLF10
CWC15	KLF15
CWC22	KLF2
CWC25	KLF4
CWF19L1	KLF8
CXADR	KLF9
CXCL1	KLHDC1
CXCL10	KLHDC2
CXCL16	KLHDC8B
CXCL2	KLHL15
CXCL3	KLHL41
CXCL5	KLK11
CXCL8	KLK12
CXCL9	KLK13
CXCR2P1	KLRB1
CXorf38	KPRP
CXorf56	KRCC1
CXXC5	KRT1
CYB561	KRT13
CYB561A3	KRT15
CYB5B	KRT16P6
CYB5R4	KRT20
CYBB	KRT24
CYCS	KRT4
CYCSP34	KRT5
CYCSP6	KRT6A
CYFIP1	KRT6B
CYHR1	KRT6C
CYP27B1	KRT78
CYP2B6	KRTAP3-2
CYP2R1	LAMA2
CYTH2	LAMB2
D2HGDH	LARP6
DAB2	LAX1
DAB2IP	LAYN
DACT1	LCE3A
DAG1	LCE3E
DAGLA	LCT
DAGLB	LDB1
DALRD3	LDB3
DAP	LDHD
DAP3	LDOC1
DAPK1	LEAP2
DARS	LEPR
DARS2	LEXM
DAXX	LGALS7
DAZAP1	LGALS7B
DBF4	LGALS9B
DBF4B	LGALS9C
DBNDD1	LGI3
DBR1	LGI4
DCAF1	LHPP
DCAF10	LIFR
DCAF12	LIMS2
DCAF13	LIN7B
DCAF15	LINC00294
DCAF16	LINC00365
DCAF17	LINC00473
DCAF4	LINC00483
DCAF7	LINC00582
DCBLD1	LINC00641
DCDC2	LINC00675
DCK	LINC00955
DCLRE1A	LINC00957
DCLRE1B	LINC00982
DCLRE1C	LINC01023
DCP1A	LINC01082
DCP2	LINC01133
DCPS	LINC01184
DCTD	LINC01269
DCTN5	LINC01336
DCTPP1	LINC01589
DCUN1D1	LIPF
DCUN1D2	LIX1L
DCUN1D5	LMBRD1
DDAH1	LMO1
DDAH2	LMO3
DDB1	LMOD1
DDB2	LNX1
DDI2	LONRF2
DDIAS	LPAR1
DDOST	LPP
DDR1	LRAT
DDRGK1	LRCH2
DDX10	LRIG1
DDX11	LRP10
DDX12P	LRRC10B
DDX17	LRRC17
DDX18	LRRC19
DDX19A	LRRC3
DDX20	LRRC4
DDX21	LRRC66
DDX23	LRRK2
DDX27	LRRN4CL
DDX28	LSP1
DDX31	LSS
DDX39A	LTB4R
DDX39B	LTBP4
DDX3X	LTF
DDX41	LY6D
DDX42	LY6G6C
DDX46	LY6H
DDX49	LY9
DDX5	LYNX1
DDX50	LYPD3
DDX51	LYRM7
DDX52	LYVE1
DDX54	MAB21L2
DDX55	MAB21L3
DDX56	MADCAM1
DDX58	MAF
DDX6	MAFF
DDX60L	MAGEE1
DECR2	MAGEH1
DEDD	MAGI2
DEDD2	MAGI2-AS3
DEK	MAGI3
DENND1A	MAL
DENND4A	MALL
DENND4B	MALRD1
DENND6A	MAMDC2
DENR	MAOA
DEPDC1	MAOB
DEPDC1B	MAP1A
DEPDC5	MAP1B
DERL1	MAP2K2
DERL2	MAP3K3
DESI2	MAP6
DFFA	MAP7D1
DFFB	MAPK10
DGCR8	MAPK3
DGKH	MAPK4
DGKQ	MAPK7
DGUOK	MAPKBP1
DGUOK-AS1	MAPRE3
DHCR7	MAPT
DHDDS	MAR2
DHFR	MARCH2
DHTKD1	MAST4
DHX15	MATN2
DHX16	MBNL1-AS1
DHX29	MCAM
DHX30	MCC
DHX33	MCEE
DHX34	MDH1
DHX35	ME1
DHX36	ME3
DHX37	MED11
DHX38	MEF2D
DHX40	MEGF9
DHX57	MEI1
DHX58	MEIS1
DHX8	MEIS2
DHX9	MEIS3P1
DIAPH1	MEP1A
DIAPH3	MEP1B
DICER1	METRNL
DIDO1	METTL24
DIEXF	METTL7A
DIMT1	MFAP4
DIO2	MFAP5
DIP2B	MFN2
DIRC2	MFSD2A
DIS3	MFSD4A
DIS3L	MFSD7
DKC1	MGAM
DKK2	MGLL
DLAT	MGST2
DLD	MGST3
DLEU2	MICALL1
DLG1	MICU3
DLG3	MID2
DLGAP1-AS1	MIR100HG
DLGAP1-AS2	MIR149
DLGAP4	MIR205HG
DLGAP5	MIR215
DLL4	MIR22HG
DMBX1	MIR23B
DMTF1	MIR27A
DMXL2	MIR27B
DNA2	MIR4269
DNAAF2	MIR4530
DNAAF5	MIR4697HG
DNAJA1	MIR4767
DNAJA3	MIR4786
DNAJA4	MIR4787
DNAJB11	MIR938
DNAJB12	MITF
DNAJB14	MKNK2
DNAJC10	MKRN2OS
DNAJC11	MKX
DNAJC13	MLLT11
DNAJC14	MLN
DNAJC15	MLNR
DNAJC16	MME
DNAJC19	MMP28
DNAJC2	MMRN1
DNAJC21	MOAP1
DNAJC22	MOB2
DNAJC25	MOB3C
DNAJC3	MOCS1
DNAJC30	MOCS2
DNAJC3-AS1	MOGAT2
DNAJC7	MON1A
DNAJC9	MORN5
DNASE1L1	MPC1
DNASE2	MPDZ
DNM1	MPI
DNM1L	MPND
DNMBP	MPP1
DNMT1	MPP2
DNMT3A	MPP7
DNMT3B	MPST
DNPEP	MRAP2
DNTTIP1	MRGPRF
DNTTIP2	MRPL33
DOCK1	MRPL34
DOCK10	MRPL54
DOCK4	MRPS36
DOCK5	MRVI1
DOCK6	MS4A10
DOCK7	MS4A18
DOHH	MS4A8
DOLK	MSRA
DONSON	MSRB3
DOPEY1	MST1
DOT1L	MT1A
DPAGT1	MT1E
DPF2	MT1F
DPH2	MT1G
DPH5	MT1L
DPH7	MT1M
DPM1	MT1X
DPM2	MT2A
DPP3	MTFR1L
DPP7	MTMR10
DPP8	MT-ND5
DPP9	MT-ND6
DPY19L1	MT-RNR1
DPY19L1P1	MT-RNR2
DPY19L3	MTSS1L
DPY19L4	MT-TA
DPY30	MT-TC
DPYSL2	MT-TE
DR1	MTTP
DRAM1	MT-TP
DRAM2	MT-TY
DRG1	MTURN
DROSHA	MTUS2
DSCC1	MUC15
DSCR8	MUC21
DSG2	MUC22
DSN1	MXD1
DSTNP2	MXD4
DTD1	MXI1
DTD2	MXRA7
DTL	MYADM
DTNBP1	MYEF2
DTX2	MYH11
DTX2P1	MYL6
DTX3L	MYL6P5
DTX4	MYL9
DTYMK	MYLK
DUS1L	MYO1A
DUS2	MYO7B
DUS3L	MYOC
DUS4L	MYOCD
DUSP10	MYOM1
DUSP11	MYOT
DUSP12	MYRFL
DUSP14	MYRIP
DUSP16	MYZAP
DUSP18	MZB1
DUSP23	N4BP3
DUSP4	NAAA
DUT	NAALADL1
DVL1	NACAD
DVL3	NACC2
DXO	NAGK
DYNC1H1	NAGS
DYNC1I2	NALT1
DYNC1LI1	NAP1L2
DYNC2LI1	NAP1L5
DYRK1A	NAPA-AS1
DYRK2	NAPSB
DZIP1L	NAT2
E2F1	NAT8
E2F2	NAT8B
E2F3	NATD1
E2F4	NBEA
E2F5	NCALD
E2F6	NCAM1
E2F7	NCCRP1
E2F8	NCOA1
E4F1	NCOA4
EAF1	NCS1
EARS2	NDEL1
EBAG9	NDN
EBLN3	NDRG1
EBNA1BP2	NDRG2
EBPL	NDRG4
ECD	NDUFA1
ECE1	NDUFA11
ECE2	NDUFA2
ECHDC1	NDUFA4
ECT2	NDUFA4L2
EDC3	NDUFB10
EDC4	NDUFB7
EDEM1	NDUFS4
EDEM2	NDUFS7
EDEM3	NDUFV3
EDN1	NECAB1
EDRF1	NEFL
EED	NEGR1
EEF1B2P6	NEU4
EEF1E1	NEXN
EEF2K	NFASC
EEF2KMT	NFATC4
EEFSEC	NFE2L2
EFHC1	NFIA
EFHD2	NFIC
EFNA1	NFIL3
EFNA3	NFIX
EFNA4	NFKBIA
EFNB1	NGB
EFNB2	NGEF
EFR3A	NICN1
EFTUD2	NIPAL1
EGFL6	NIPAL4
EGLN2	NKIRAS1
EHD4	NKX2-3
EHMT1	NKX3-1
EHMT2	NKX6-1
EI24	NKX6-2
EID2	NLRP6
EIF1AD	NLRX1
EIF1AX	NME4
EIF1AXP1	NMRK1
EIF2A	NNAT
EIF2AK1	NOVA1
EIF2AK2	NPC1L1
EIF2AK4	NPPC
EIF2B1	NPR1
EIF2B2	NPR2
EIF2B3	NPTN
EIF2B4	NPTX1
EIF2B5	NPTXR
EIF2S1	NPY
EIF2S2	NPY6R
EIF2S2P4	NR0B2
EIF2S3	NR1H2
EIF3A	NR1H4
EIF3B	NR2F1
EIF3D	NR2F6
EIF3E	NR3C1
EIF3H	NR3C2
EIF3I	NR4A1
EIF3J	NR4A2
EIF3M	NR4A3
EIF4A1	NRG2
EIF4A1P10	NRP2
EIF4A3	NRTN
EIF4E2	NRXN3
EIF4EBP1	NSG1
EIF4G1	NSMCE3
EIF4G3	NTAN1
EIF5	NTN1
EIF5A	NTN4
EIF5B	NUCB2
EIF6	NUDT22
ELAC2	NUGGC
ELAVL1	NXN
ELF1	NXPH3
ELF2	OAT
ELF3	OBFC1
ELF4	OCEL1
ELFN1	ODF3L1
ELFN1-AS1	OGDH
ELK1	OGFRL1
ELK3	OGN
ELK4	OLFM1
ELMO2	OLFML1
ELMOD2	OLFML3
ELN	OSBPL1A
ELOVL7	OSBPL7
ELP2	OSGIN1
ELP3	OST4
EMC1	OTC
EMC2	OTOP3
EMC3-AS1	OTUD1
EMC7	P2RX2
EMC8	P2RY1
EME1	P2RY14
EMG1	P2RY2
EMILIN2	P3H2
EML2	PADI1
EML3	PAIP2
EML4	PAIP2B
EMSY	PALD1
EMX1	PALLD
EN2	PALM
ENC1	PALMD
ENG	PAMR1
ENGASE	PAOX
ENO1	PAQR7
ENOPH1	PARD6G
ENOSF1	PARK2
ENOX2	PART1
ENPP1	PARVA
ENPP7P11	PAX9
ENTPD1	PBLD
ENTPD4	PBX1
ENTPD6	PBX3
ENY2	PBXIP1
EOMES	PCAT18
EP300	PCDH7
EP400	PCDHGB7
EPB41	PCDHGC3
EPB41L1	PCK1
EPB41L2	PCK2
EPB41L5	PCOLCE2
EPC2	PCP4
EPCAM	PCP4L1
EPG5	PCSK2
EPHA10	PCSK7
EPHB2	PDCD4
EPHB4	PDE1A
EPHX4	PDE1B
EPPK1	PDE2A
EPRS	PDE3A
EPS15	PDE4C
EPS8	PDE5A
EPS8L3	PDE7B
EPSTI1	PDE9A
EPT1	PDGFD
ERAL1	PDIA2
ERAP1	PDILT
ERBB3	PDK2
ERBIN	PDK4
ERCC2	PDLIM2
ERCC3	PDLIM3
ERCC5	PDLIM4
ERCC6L	PDLIM7
ERF	PDXP
ERFE	PDZD2
ERGIC3	PDZD3
ERH	PDZD4
ERI1	PDZK1
ERI2	PDZRN3
ERI3	PDZRN4
ERICH1	PEBP1
ERLEC1	PEBP4
ERLIN1	PECR
ERLIN2	PEG3
ERMARD	PELI3
ERMP1	PENK
ERN1	PEPD
ERN2	PER1
ERP29	PER3
ERP44	PERP
ERV3-1	PEX11G
ERVK3-1	PEX19
ERVMER34-1	PFDN5
ESCO1	PGA3
ESCO2	PGA4
ESF1	PGA5
ESM1	PGAM1
ESRP1	PGC
ESYT2	PGD
ETAA1	PGLYRP3
ETNK1	PGM1
ETS1	PGM5
ETV4	PGM5P4
ETV5	PGRMC2
ETV6	PHC1
ETV7	PHF1
EVA1A	PHGR1
EVI5	PHLDB3
EWSR1	PHLPP2
EXD2	PHOX2A
EXO1	PHYH
EXOC1	PHYHD1
EXOC2	PHYHIP
EXOC3L1	PI16
EXOC3L2	PID1
EXOC4	PIGCP1
EXOC5	PIGR
EXOC6	PIM1
EXOC8	PIM2
EXOSC1	PIN1
EXOSC10	PINK1
EXOSC2	PIP5K1C
EXOSC3	PITPNM2
EXOSC4	PITPNM3
EXOSC5	PITX1
EXOSC6	PJA2
EXOSC7	PKD1
EXOSC8	PKD2
EXOSC9	PKIA
EXT1	PKIB
EXT2	PKIG
EYA3	PKMP3
EZH2	PKNOX2
EZR	PKP1
F11R	PLA2G10
F12	PLA2G12B
F2R	PLA2G4C
F2RL2	PLA2G5
F5	PLAC9
F8A1	PLCD1
FAAH	PLCD4
FAAH2	PLCL1
FAAP100	PLCXD1
FAAP24	PLCXD3
FABP6	PLD1
FADD	PLEKHH3
FADS1	PLEKHJ1
FADS2	PLEKHM1
FADS3	PLEKHO1
FAF1	PLIN1
FAF2	PLIN2
FAIM	PLIN3
FAM102B	PLIN4
FAM104A	PLLP
FAM105A	PLN
FAM109B	PLP1
FAM110A	PLPP1
FAM111A	PLPP3
FAM111B	PLPP7
FAM117B	PLXNB3
FAM118A	PMM1
FAM120A	PMP22
FAM122B	PMVK
FAM133B	PNCK
FAM134A	PNLIPRP3
FAM134B	PNMA1
FAM134C	PNOC
FAM136A	PNRC1
FAM149B1	PODN
FAM150A	POPDC2
FAM160A2	POU2AF1
FAM160B1	POU6F1
FAM160B2	PPL
FAM167B	PPM1A
FAM171A1	PPM1K
FAM173B	PPM1L
FAM175B	PPM1M
FAM177A1	PPP1CB
FAM189B	PPP1R12A
FAM192A	PPP1R12B
FAM193A	PPP1R12C
FAM193B	PPP1R14A
FAM198B	PPP1R14D
FAM199X	PPP1R1A
FAM19A5	PPP1R3C
FAM200A	PPP1R3G
FAM206A	PPP2R2C
FAM208A	PPP2R3A
FAM208B	PPP3CB
FAM210A	PRADC1
FAM213B	PRAP1
FAM217B	PRDM1
FAM219A	PRDM16
FAM21A	PRDM8
FAM21C	PRDX2
FAM220A	PRDX5
FAM221A	PRELP
FAM222B	PRH2
FAM24B	PRICKLE2
FAM26F	PRIMA1
FAM35A	PRKAA2
FAM49B	PRKACA
FAM50A	PRKACB
FAM57A	PRKAG2
FAM58A	PRKAR2B
FAM60A	PRKCB
FAM64A	PRKG1
FAM72B	PRMT2
FAM73A	PRNP
FAM76B	PRPH
FAM81A	PRR13P5
FAM83B	PRR4
FAM83H	PRRT1
FAM83H-AS1	PRSS27
FAM86C1	PRUNE2
FAM86DP	PSAPL1
FAM86HP	PSCA
FAM86JP	PSD
FAM89A	PSKH1
FAM91A1	PTCHD1
FAM92A1	PTGDR2
FAM96A	PTGDS
FAM98A	PTGER3
FAM98B	PTGER4
FANCA	PTGFR
FANCB	PTGIS
FANCC	PTGR1
FANCD2	PTGS1
FANCE	PTH1R
FANCF	PTK6
FANCG	PTN
FANCI	PTPN13
FANCL	PTPN21
FAP	PTPRS
FAR2	PTPRZ1
FARP1	PTRF
FARP2	PTX3
FARSA	PWAR5
FARSB	PWAR6
FAS	PXMP2
FASN	PYGM
FASTKD1	R3HCC1
FASTKD2	RAB11B
FASTKD3	RAB11B-AS1
FASTKD5	RAB12
FAT1	RAB1B
FBL	RAB27A
FBRSL1	RAB30
FBXL18	RAB37
FBXL19	RAB38
FBXL19-AS1	RAB3A
FBXL20	RAB5B
FBXL3	RAB6B
FBXL4	RAB9B
FBXL6	RABAC1
FBXL8	RAET1E
FBXO11	RAET1G
FBXO18	RAET1L
FBXO21	RAI2
FBXO22	RAMP1
FBXO28	RANBP9
FBXO33	RAP1A
FBXO38	RARB
FBXO4	RARG
FBXO41	RARRES2
FBXO45	RASA4CP
FBXO46	RASD2
FBXO5	RASGRP2
FBXW2	RASL11B
FBXW8	RASL12
FBXW9	RASSF5
FCER1G	RBFOX2
FCF1	RBFOX3
FCF1P2	RBKS
FCGR1A	RBM24
[truncated: 5,018 more rows]
