# Supplementary material for: LncRNAs Target Ferroptosis-Related Genes and Impair Activation of CD4+ T Cell in Gastric Cancer
Source: Front Cell Dev Biol. 2021 Dec 13;9:797339. doi: 10.3389/fcell.2021.797339 (PMC8710671; doi:10.3389/fcell.2021.797339)
Supplement: Supplementary file 10 [file Table5.XLSX]

## Sheet: Sheet1
Supplementary Table 5. Counts, and scores of different types of infiltrated immune cells in GC samples calculated by CIBERSORT
Cell type	Infiltrated cell count	Infiltration score
B cell naive_CIBERSORT	389	30.5065
B cell memory_CIBERSORT	110	5.56531
B cell plasma_CIBERSORT	325	13.4977
T cell CD8+_CIBERSORT	395	48.388
T cell CD4+ naive_CIBERSORT	4	0.0245952
T cell CD4+ memory resting_CIBERSORT	393	76.2606
T cell CD4+ memory activated_CIBERSORT	322	20.7605
T cell follicular helper_CIBERSORT	329	11.3368
T cell regulatory (Tregs)_CIBERSORT	355	16.2405
T cell gamma delta_CIBERSORT	28	0.449099
NK cell resting_CIBERSORT	191	5.49885
NK cell activated_CIBERSORT	235	7.22258
Monocyte_CIBERSORT	220	3.1389
Macrophage M0_CIBERSORT	376	50.1798
Macrophage M1_CIBERSORT	396	25.5265
Macrophage M2_CIBERSORT	403	46.0968
Myeloid dendritic cell resting_CIBERSORT	278	7.78228
Myeloid dendritic cell activated_CIBERSORT	221	5.19789
Mast cell activated_CIBERSORT	282	15.6815
Mast cell resting_CIBERSORT	163	10.0502
Eosinophil_CIBERSORT	84	1.3854
Neutrophil_CIBERSORT	220	6.20965
