# Supplementary material for: LncRNAs Target Ferroptosis-Related Genes and Impair Activation of CD4+ T Cell in Gastric Cancer
Source: Front Cell Dev Biol. 2021 Dec 13;9:797339. doi: 10.3389/fcell.2021.797339 (PMC8710671; doi:10.3389/fcell.2021.797339)
Supplement: Supplementary file 11 [file Table7.XLSX]

## Sheet: Sheet1
Supplementary Table 7. Patient IDs of the two subgroups divided by the expression of the hub genes.
Patient id	Average FPKM of the four genes	group
TCGA-VQ-A91N-01	55.0619	High-FRGs score group
TCGA-VQ-A8PK-01	55.1048	High-FRGs score group
TCGA-VQ-A91U-01	55.2673	High-FRGs score group
TCGA-FP-A9TM-01	55.2969	High-FRGs score group
TCGA-HU-8610-01	55.5829	High-FRGs score group
TCGA-VQ-A8P3-01	55.6067	High-FRGs score group
TCGA-VQ-A8P8-01	55.9235	High-FRGs score group
TCGA-CD-A48A-01	55.9661	High-FRGs score group
TCGA-BR-A44U-01	56.0899	High-FRGs score group
TCGA-BR-6453-01	56.0925	High-FRGs score group
TCGA-BR-8367-01	56.1992	High-FRGs score group
TCGA-CG-4437-01	56.2314	High-FRGs score group
TCGA-HU-A4GU-01	56.3269	High-FRGs score group
TCGA-CG-4306-01	56.5857	High-FRGs score group
TCGA-BR-7957-01	56.7712	High-FRGs score group
TCGA-IN-8663-01	56.9131	High-FRGs score group
TCGA-VQ-A91A-01	57.0322	High-FRGs score group
TCGA-FP-A8CX-01	57.1416	High-FRGs score group
TCGA-BR-A4PF-01	57.3104	High-FRGs score group
TCGA-FP-7735-01	57.6752	High-FRGs score group
TCGA-BR-8690-01	58.078	High-FRGs score group
TCGA-BR-8380-01	58.3217	High-FRGs score group
TCGA-CD-5803-01	58.4301	High-FRGs score group
TCGA-R5-A7ZE-01	58.4403	High-FRGs score group
TCGA-VQ-A8DV-01	58.9565	High-FRGs score group
TCGA-D7-8570-01	59.0575	High-FRGs score group
TCGA-BR-8686-01	59.3038	High-FRGs score group
TCGA-CG-4305-01	59.3871	High-FRGs score group
TCGA-CD-8525-01	60.0578	High-FRGs score group
TCGA-CG-4475-01	60.0664	High-FRGs score group
TCGA-BR-4367-01	60.4343	High-FRGs score group
TCGA-B7-5818-01	60.71	High-FRGs score group
TCGA-VQ-A91V-01	61.3969	High-FRGs score group
TCGA-HU-A4H5-01	61.4917	High-FRGs score group
TCGA-BR-8060-01	61.6959	High-FRGs score group
TCGA-MX-A666-01	61.7515	High-FRGs score group
TCGA-BR-6458-01	61.9417	High-FRGs score group
TCGA-BR-4368-01	62.0747	High-FRGs score group
TCGA-CG-4436-01	62.1209	High-FRGs score group
TCGA-D7-8574-01	62.1969	High-FRGs score group
TCGA-D7-A4YU-01	62.4174	High-FRGs score group
TCGA-B7-A5TI-01	62.5493	High-FRGs score group
TCGA-KB-A93H-01	62.9186	High-FRGs score group
TCGA-HJ-7597-01	63.2683	High-FRGs score group
TCGA-VQ-A928-01	63.293	High-FRGs score group
TCGA-BR-8286-01	63.3183	High-FRGs score group
TCGA-VQ-A8E2-01	63.6614	High-FRGs score group
TCGA-CD-A4MG-01	63.693	High-FRGs score group
TCGA-BR-A4CS-01	64.0358	High-FRGs score group
TCGA-RD-A8N1-01	64.313	High-FRGs score group
TCGA-FP-A4BF-01	64.7959	High-FRGs score group
TCGA-CG-4438-01	64.8632	High-FRGs score group
TCGA-IP-7968-01	64.864	High-FRGs score group
TCGA-VQ-A923-01	65.2871	High-FRGs score group
TCGA-R5-A7ZI-01	65.317	High-FRGs score group
TCGA-R5-A7O7-01	65.6556	High-FRGs score group
TCGA-BR-8366-01	65.6592	High-FRGs score group
TCGA-VQ-AA6F-01	65.6627	High-FRGs score group
TCGA-BR-8381-01	65.8332	High-FRGs score group
TCGA-RD-A8MW-01	66.021	High-FRGs score group
TCGA-BR-8059-01	66.3754	High-FRGs score group
TCGA-BR-8588-01	66.4156	High-FRGs score group
TCGA-IN-AB1X-01	66.5374	High-FRGs score group
TCGA-CD-A48C-01	66.8451	High-FRGs score group
TCGA-CD-5799-01	67.6119	High-FRGs score group
TCGA-D7-8576-01	67.8717	High-FRGs score group
TCGA-CD-8533-01	67.9074	High-FRGs score group
TCGA-CG-4477-01	68.1341	High-FRGs score group
TCGA-VQ-A922-01	68.5518	High-FRGs score group
TCGA-IN-A6RS-01	68.6133	High-FRGs score group
TCGA-3M-AB47-01	68.8062	High-FRGs score group
TCGA-VQ-AA64-01	69.0093	High-FRGs score group
TCGA-VQ-A92D-01	69.3809	High-FRGs score group
TCGA-BR-6710-01	69.8446	High-FRGs score group
TCGA-BR-6802-01	69.876	High-FRGs score group
TCGA-MX-A5UJ-01	70.0599	High-FRGs score group
TCGA-BR-8077-01	70.1154	High-FRGs score group
TCGA-VQ-A8P5-01	70.9447	High-FRGs score group
TCGA-VQ-A8PH-01	70.9753	High-FRGs score group
TCGA-VQ-A8PX-01	71.2971	High-FRGs score group
TCGA-BR-4201-01	71.4611	High-FRGs score group
TCGA-HU-A4GD-01	72.1043	High-FRGs score group
TCGA-HU-8244-01	72.1718	High-FRGs score group
TCGA-BR-8485-01	72.2697	High-FRGs score group
TCGA-VQ-A8PU-01	72.4512	High-FRGs score group
TCGA-VQ-A8PP-01	72.6972	High-FRGs score group
TCGA-B7-A5TJ-01	73.1185	High-FRGs score group
TCGA-BR-4357-01	73.8218	High-FRGs score group
TCGA-VQ-A94T-01	73.9624	High-FRGs score group
TCGA-HU-A4GF-01	74.0561	High-FRGs score group
TCGA-CD-8531-01	74.8917	High-FRGs score group
TCGA-CD-5801-01	75.0533	High-FRGs score group
TCGA-HU-A4H8-01	75.2283	High-FRGs score group
TCGA-BR-4256-01	75.2397	High-FRGs score group
TCGA-BR-7196-01	75.7681	High-FRGs score group
TCGA-FP-8099-01	75.8471	High-FRGs score group
TCGA-CG-4465-01	76.293	High-FRGs score group
TCGA-BR-4371-01	76.3583	High-FRGs score group
TCGA-RD-A8NB-01	76.4381	High-FRGs score group
TCGA-VQ-A91K-01	76.7406	High-FRGs score group
TCGA-HF-7132-01	76.8497	High-FRGs score group
TCGA-CD-8532-01	76.9077	High-FRGs score group
TCGA-CG-5721-01	77.0068	High-FRGs score group
TCGA-HU-A4G9-01	77.2943	High-FRGs score group
TCGA-D7-6519-01	77.4829	High-FRGs score group
TCGA-HU-8249-01	77.5228	High-FRGs score group
TCGA-CG-5723-01	77.5981	High-FRGs score group
TCGA-IN-A6RO-01	77.6459	High-FRGs score group
TCGA-VQ-A8E3-01	77.6839	High-FRGs score group
TCGA-BR-6707-01	77.722	High-FRGs score group
TCGA-F1-6875-01	78.5034	High-FRGs score group
TCGA-D7-A6EY-01	79.6281	High-FRGs score group
TCGA-HF-7134-01	79.7868	High-FRGs score group
TCGA-D7-5578-01	80.608	High-FRGs score group
TCGA-VQ-AA6D-01	81.2491	High-FRGs score group
TCGA-D7-8572-01	81.299	High-FRGs score group
TCGA-VQ-A8PJ-01	81.3332	High-FRGs score group
TCGA-D7-8573-01	81.7853	High-FRGs score group
TCGA-IN-A7NT-01	82.1817	High-FRGs score group
TCGA-VQ-A91E-01	82.4607	High-FRGs score group
TCGA-BR-8284-01	83.1226	High-FRGs score group
TCGA-HU-A4GQ-01	83.2092	High-FRGs score group
TCGA-BR-7197-01	83.2177	High-FRGs score group
TCGA-D7-A74A-01	85.2482	High-FRGs score group
TCGA-VQ-A8PF-01	85.4327	High-FRGs score group
TCGA-BR-8382-01	85.6383	High-FRGs score group
TCGA-D7-5577-01	85.8814	High-FRGs score group
TCGA-HU-A4G8-01	85.9326	High-FRGs score group
TCGA-CG-4442-01	86.3582	High-FRGs score group
TCGA-CG-5720-01	86.6245	High-FRGs score group
TCGA-BR-4257-01	86.9801	High-FRGs score group
TCGA-BR-7717-01	87.1318	High-FRGs score group
TCGA-BR-6852-01	87.1359	High-FRGs score group
TCGA-D7-6815-01	87.1938	High-FRGs score group
TCGA-BR-7716-01	87.4405	High-FRGs score group
TCGA-CG-5718-01	89.0821	High-FRGs score group
TCGA-D7-A6F0-01	89.7744	High-FRGs score group
TCGA-CG-4444-01	89.9539	High-FRGs score group
TCGA-CD-8526-01	89.9827	High-FRGs score group
TCGA-VQ-A94O-01	90.1008	High-FRGs score group
TCGA-B7-A5TK-01	90.4629	High-FRGs score group
TCGA-BR-6566-01	90.7931	High-FRGs score group
TCGA-HU-A4G2-01	91.9262	High-FRGs score group
TCGA-BR-8295-01	92.8437	High-FRGs score group
TCGA-BR-7715-01	93.2874	High-FRGs score group
TCGA-VQ-A91Z-01	94.3901	High-FRGs score group
TCGA-HU-A4H4-01	94.9164	High-FRGs score group
TCGA-CG-4441-01	95.3286	High-FRGs score group
TCGA-CG-5726-01	95.7241	High-FRGs score group
TCGA-BR-A4J4-01	96.3899	High-FRGs score group
TCGA-F1-6874-01	96.5367	High-FRGs score group
TCGA-BR-8368-01	96.7992	High-FRGs score group
TCGA-HF-A5NB-01	97.1118	High-FRGs score group
TCGA-VQ-AA6J-01	97.4674	High-FRGs score group
TCGA-VQ-A91D-01	97.4972	High-FRGs score group
TCGA-SW-A7EA-01	97.7177	High-FRGs score group
TCGA-BR-4361-01	98.6979	High-FRGs score group
TCGA-BR-6452-01	99.2864	High-FRGs score group
TCGA-ZQ-A9CR-01	99.7074	High-FRGs score group
TCGA-BR-8677-01	100.799	High-FRGs score group
TCGA-D7-A6EV-01	101.316	High-FRGs score group
TCGA-D7-6528-01	101.372	High-FRGs score group
TCGA-BR-6565-01	101.948	High-FRGs score group
TCGA-FP-7998-01	101.949	High-FRGs score group
TCGA-BR-7851-01	102.024	High-FRGs score group
TCGA-BR-8678-01	102.195	High-FRGs score group
TCGA-BR-8361-01	103.618	High-FRGs score group
TCGA-CD-8528-01	104.542	High-FRGs score group
TCGA-BR-7958-01	106.073	High-FRGs score group
TCGA-CD-5800-01	106.134	High-FRGs score group
TCGA-VQ-A8PB-01	108.788	High-FRGs score group
TCGA-CD-8534-01	108.941	High-FRGs score group
TCGA-BR-8676-01	110.172	High-FRGs score group
TCGA-BR-A4QL-01	110.227	High-FRGs score group
TCGA-BR-8081-01	111.136	High-FRGs score group
TCGA-CG-4443-01	111.273	High-FRGs score group
TCGA-BR-7707-01	111.295	High-FRGs score group
TCGA-HU-A4H0-01	114.117	High-FRGs score group
TCGA-HU-A4GX-01	114.927	High-FRGs score group
TCGA-FP-7829-01	115.486	High-FRGs score group
TCGA-BR-4280-01	117.885	High-FRGs score group
TCGA-HU-8608-01	118.314	High-FRGs score group
TCGA-D7-A6EX-01	119.739	High-FRGs score group
TCGA-BR-8589-01	120.849	High-FRGs score group
TCGA-VQ-A91S-01	126.591	High-FRGs score group
TCGA-R5-A7ZF-01	129.272	High-FRGs score group
TCGA-D7-A6EZ-01	129.427	High-FRGs score group
TCGA-BR-8680-01	129.855	High-FRGs score group
TCGA-BR-6455-01	130.116	High-FRGs score group
TCGA-VQ-A8P2-01	130.361	High-FRGs score group
TCGA-BR-8591-01	130.427	High-FRGs score group
TCGA-VQ-A924-01	137.015	High-FRGs score group
TCGA-VQ-AA69-01	138.15	High-FRGs score group
TCGA-VQ-A8PO-01	138.507	High-FRGs score group
TCGA-HU-8604-01	138.57	High-FRGs score group
TCGA-BR-A4CR-01	139.033	High-FRGs score group
TCGA-HU-A4GT-01	139.042	High-FRGs score group
TCGA-BR-8372-01	144.115	High-FRGs score group
TCGA-CD-8535-01	150.707	High-FRGs score group
TCGA-BR-4253-01	161.062	High-FRGs score group
TCGA-F1-6177-01	166.599	High-FRGs score group
TCGA-HU-8602-01	178.996	High-FRGs score group
TCGA-CG-5722-01	179.402	High-FRGs score group
TCGA-D7-A4YX-01	210.295	High-FRGs score group
TCGA-HU-A4HB-11	17.4735	Low-FRGs score group
TCGA-BR-6802-11	18.4723	Low-FRGs score group
TCGA-HU-A4GN-11	19.0322	Low-FRGs score group
TCGA-D7-6525-01	19.2659	Low-FRGs score group
TCGA-HU-A4GC-11	19.2871	Low-FRGs score group
TCGA-RD-A8N2-01	19.3085	Low-FRGs score group
TCGA-FP-7829-11	19.7299	Low-FRGs score group
TCGA-HU-A4GH-11	20.3226	Low-FRGs score group
TCGA-CG-5734-11	21.6301	Low-FRGs score group
TCGA-RD-A8N4-01	21.6804	Low-FRGs score group
TCGA-FP-7735-11	22.6027	Low-FRGs score group
TCGA-HU-A4GP-11	22.8866	Low-FRGs score group
TCGA-BR-4369-01	23.4276	Low-FRGs score group
TCGA-IN-A6RN-01	23.6837	Low-FRGs score group
TCGA-BR-8682-01	23.8309	Low-FRGs score group
TCGA-HU-8238-11	24.1818	Low-FRGs score group
TCGA-HU-A4GY-11	24.4343	Low-FRGs score group
TCGA-CG-5721-11	24.8449	Low-FRGs score group
TCGA-CG-5730-11	24.9726	Low-FRGs score group
TCGA-BR-4187-01	25.0432	Low-FRGs score group
TCGA-HU-A4GH-01	25.09	Low-FRGs score group
TCGA-CD-8524-01	25.2169	Low-FRGs score group
TCGA-IN-8462-01	27.0513	Low-FRGs score group
TCGA-CD-A489-01	27.215	Low-FRGs score group
TCGA-IN-A7NU-01	27.22	Low-FRGs score group
TCGA-CG-4476-01	27.2776	Low-FRGs score group
TCGA-BR-4279-01	27.4833	Low-FRGs score group
TCGA-BR-A4IV-01	27.7493	Low-FRGs score group
TCGA-BR-8291-01	27.9199	Low-FRGs score group
TCGA-CG-4304-01	28.007	Low-FRGs score group
TCGA-BR-8060-11	28.2646	Low-FRGs score group
TCGA-CG-5732-01	28.3267	Low-FRGs score group
TCGA-CG-4460-01	28.529	Low-FRGs score group
TCGA-RD-A7BW-01	28.8251	Low-FRGs score group
TCGA-CD-A4MH-01	29.2534	Low-FRGs score group
TCGA-VQ-A94P-01	29.3919	Low-FRGs score group
TCGA-CG-5728-11	29.8068	Low-FRGs score group
TCGA-BR-7704-01	29.8448	Low-FRGs score group
TCGA-IN-8663-11	30.0619	Low-FRGs score group
TCGA-SW-A7EB-01	30.2514	Low-FRGs score group
TCGA-BR-6457-01	30.4355	Low-FRGs score group
TCGA-D7-A748-01	30.509	Low-FRGs score group
TCGA-BR-8369-01	30.5264	Low-FRGs score group
TCGA-BR-4366-01	30.5733	Low-FRGs score group
TCGA-BR-A4J9-01	30.6048	Low-FRGs score group
TCGA-BR-8384-01	30.769	Low-FRGs score group
TCGA-BR-7704-11	31.0775	Low-FRGs score group
TCGA-CG-4440-01	31.1807	Low-FRGs score group
TCGA-BR-4294-01	31.2462	Low-FRGs score group
TCGA-BR-8365-01	31.6064	Low-FRGs score group
TCGA-BR-A4J7-01	31.6076	Low-FRGs score group
TCGA-IN-AB1V-01	31.6281	Low-FRGs score group
TCGA-D7-6527-01	31.8346	Low-FRGs score group
TCGA-BR-6803-01	31.8453	Low-FRGs score group
TCGA-BR-4267-01	32.0319	Low-FRGs score group
TCGA-BR-6454-11	32.0361	Low-FRGs score group
TCGA-KB-A93J-01	32.3205	Low-FRGs score group
TCGA-BR-A4J8-01	32.4631	Low-FRGs score group
TCGA-BR-6563-01	32.4744	Low-FRGs score group
TCGA-CG-4462-01	32.63	Low-FRGs score group
TCGA-VQ-A91Y-01	32.6638	Low-FRGs score group
TCGA-FP-8209-01	32.6674	Low-FRGs score group
TCGA-BR-8371-01	32.6878	Low-FRGs score group
TCGA-BR-6564-01	32.9205	Low-FRGs score group
TCGA-D7-A6F2-01	33.1796	Low-FRGs score group
TCGA-IP-7968-11	33.4751	Low-FRGs score group
TCGA-D7-A4Z0-01	34.0412	Low-FRGs score group
TCGA-RD-A7BT-01	34.0633	Low-FRGs score group
TCGA-D7-6520-01	34.092	Low-FRGs score group
TCGA-BR-8373-01	34.2131	Low-FRGs score group
TCGA-CG-5719-01	34.2136	Low-FRGs score group
TCGA-HU-8238-01	34.3723	Low-FRGs score group
TCGA-BR-7851-11	34.3994	Low-FRGs score group
TCGA-CD-5798-01	34.4925	Low-FRGs score group
TCGA-BR-8687-01	34.6704	Low-FRGs score group
TCGA-HU-A4HD-01	34.7973	Low-FRGs score group
TCGA-BR-8683-01	34.8949	Low-FRGs score group
TCGA-KB-A93G-01	35.0663	Low-FRGs score group
TCGA-BR-A44T-01	35.0942	Low-FRGs score group
TCGA-BR-6457-11	35.1098	Low-FRGs score group
TCGA-IN-AB1X-11	35.3639	Low-FRGs score group
TCGA-VQ-A91Q-01	35.3703	Low-FRGs score group
TCGA-HU-A4GP-01	35.4217	Low-FRGs score group
TCGA-VQ-AA6G-01	35.5566	Low-FRGs score group
TCGA-D7-A747-01	35.6146	Low-FRGs score group
TCGA-IN-7806-11	35.8793	Low-FRGs score group
TCGA-RD-A8N0-01	36.119	Low-FRGs score group
TCGA-HF-7131-01	36.1908	Low-FRGs score group
TCGA-VQ-A94U-01	36.2085	Low-FRGs score group
TCGA-VQ-AA68-01	36.6388	Low-FRGs score group
TCGA-HU-A4H6-01	36.6938	Low-FRGs score group
TCGA-BR-8486-01	36.7884	Low-FRGs score group
TCGA-RD-A8N9-01	36.9067	Low-FRGs score group
TCGA-CG-5733-11	36.9342	Low-FRGs score group
TCGA-VQ-A91X-01	37.045	Low-FRGs score group
TCGA-BR-7717-11	37.2607	Low-FRGs score group
TCGA-BR-6454-01	37.5675	Low-FRGs score group
TCGA-VQ-AA6A-01	37.663	Low-FRGs score group
TCGA-IN-A7NR-01	37.7211	Low-FRGs score group
TCGA-VQ-A8E0-01	37.7981	Low-FRGs score group
TCGA-RD-A8N5-01	37.9077	Low-FRGs score group
TCGA-BR-6705-01	38.0371	Low-FRGs score group
TCGA-D7-6818-01	38.0701	Low-FRGs score group
TCGA-BR-4191-01	38.0781	Low-FRGs score group
TCGA-VQ-A8PM-01	38.3651	Low-FRGs score group
TCGA-CD-8529-01	39.1576	Low-FRGs score group
TCGA-BR-7715-11	39.3165	Low-FRGs score group
TCGA-BR-6801-01	39.3183	Low-FRGs score group
TCGA-CG-5734-01	39.4079	Low-FRGs score group
TCGA-EQ-8122-01	39.5103	Low-FRGs score group
TCGA-CD-8530-01	39.5326	Low-FRGs score group
TCGA-BR-4370-01	39.5733	Low-FRGs score group
TCGA-HU-A4GC-01	39.7251	Low-FRGs score group
TCGA-IN-A6RJ-01	39.9465	Low-FRGs score group
TCGA-BR-8483-01	39.9706	Low-FRGs score group
TCGA-CG-5722-11	40.0702	Low-FRGs score group
TCGA-IN-A6RI-01	40.4006	Low-FRGs score group
TCGA-CG-5724-01	40.4027	Low-FRGs score group
TCGA-BR-8592-01	40.4689	Low-FRGs score group
TCGA-CD-5804-01	40.4792	Low-FRGs score group
TCGA-VQ-A927-01	40.5832	Low-FRGs score group
TCGA-CD-5813-01	40.601	Low-FRGs score group
TCGA-HU-A4GY-01	40.7775	Low-FRGs score group
TCGA-MX-A663-01	40.8321	Low-FRGs score group
TCGA-BR-A4J5-01	40.8371	Low-FRGs score group
TCGA-CG-4469-01	40.9954	Low-FRGs score group
TCGA-IN-AB1V-11	41.1627	Low-FRGs score group
TCGA-BR-7722-01	41.1672	Low-FRGs score group
TCGA-CG-5717-01	41.4212	Low-FRGs score group
TCGA-BR-8590-01	41.4354	Low-FRGs score group
TCGA-BR-A4J6-01	41.5286	Low-FRGs score group
TCGA-CD-A486-01	41.5369	Low-FRGs score group
TCGA-FP-8631-01	41.6364	Low-FRGs score group
TCGA-KB-A6F7-01	41.8152	Low-FRGs score group
TCGA-RD-A7BS-01	41.8482	Low-FRGs score group
TCGA-D7-8578-01	42.0637	Low-FRGs score group
TCGA-HU-A4HB-01	42.4343	Low-FRGs score group
TCGA-BR-7703-11	42.811	Low-FRGs score group
TCGA-B7-A5TN-01	42.8927	Low-FRGs score group
TCGA-IN-A6RR-01	42.9662	Low-FRGs score group
TCGA-BR-7716-11	43.0652	Low-FRGs score group
TCGA-BR-7901-01	43.2089	Low-FRGs score group
TCGA-BR-8289-01	43.2223	Low-FRGs score group
TCGA-BR-6453-11	43.423	Low-FRGs score group
TCGA-CG-5720-11	43.6173	Low-FRGs score group
TCGA-CG-5725-01	43.8827	Low-FRGs score group
TCGA-CG-4301-01	44.0754	Low-FRGs score group
TCGA-ZA-A8F6-01	44.1146	Low-FRGs score group
TCGA-VQ-A8DT-01	44.3743	Low-FRGs score group
TCGA-VQ-A8PD-01	44.8587	Low-FRGs score group
TCGA-RD-A8N6-01	45.6019	Low-FRGs score group
TCGA-BR-8364-01	45.7527	Low-FRGs score group
TCGA-RD-A8MV-01	46.7313	Low-FRGs score group
TCGA-BR-8080-01	46.805	Low-FRGs score group
TCGA-D7-6521-01	47.0493	Low-FRGs score group
TCGA-IN-7806-01	47.0951	Low-FRGs score group
TCGA-CG-5716-01	47.1442	Low-FRGs score group
TCGA-BR-7959-01	47.2007	Low-FRGs score group
TCGA-VQ-A8PQ-01	47.2489	Low-FRGs score group
TCGA-VQ-A8DU-01	47.2999	Low-FRGs score group
TCGA-3M-AB46-01	47.7095	Low-FRGs score group
TCGA-BR-8487-01	47.8203	Low-FRGs score group
TCGA-BR-4363-01	47.8981	Low-FRGs score group
TCGA-CD-8527-01	48.2058	Low-FRGs score group
TCGA-VQ-A925-01	48.2806	Low-FRGs score group
TCGA-D7-6526-01	48.4689	Low-FRGs score group
TCGA-VQ-A8PE-01	48.5487	Low-FRGs score group
TCGA-D7-8579-01	48.7774	Low-FRGs score group
TCGA-BR-7723-01	49.4695	Low-FRGs score group
TCGA-BR-8484-01	49.6228	Low-FRGs score group
TCGA-HF-7133-01	49.6492	Low-FRGs score group
TCGA-D7-6522-01	49.7328	Low-FRGs score group
TCGA-BR-8297-01	50.2055	Low-FRGs score group
TCGA-IN-A6RL-01	50.6658	Low-FRGs score group
TCGA-CG-4466-01	50.8455	Low-FRGs score group
TCGA-BR-8296-01	50.9121	Low-FRGs score group
TCGA-R5-A7ZR-01	50.9744	Low-FRGs score group
TCGA-FP-8210-01	51.0798	Low-FRGs score group
TCGA-MX-A5UG-01	51.1387	Low-FRGs score group
TCGA-HU-A4H3-01	51.2837	Low-FRGs score group
TCGA-HU-A4H2-01	51.715	Low-FRGs score group
TCGA-RD-A7C1-01	51.8684	Low-FRGs score group
TCGA-IN-7808-01	51.9458	Low-FRGs score group
TCGA-VQ-AA6K-01	51.9848	Low-FRGs score group
TCGA-HU-A4GJ-01	52.1732	Low-FRGs score group
TCGA-F1-A448-01	52.4386	Low-FRGs score group
TCGA-F1-A72C-01	52.7773	Low-FRGs score group
TCGA-D7-8575-01	53.1237	Low-FRGs score group
TCGA-VQ-A8DZ-01	53.2161	Low-FRGs score group
TCGA-VQ-A8PC-01	53.3292	Low-FRGs score group
TCGA-FP-8211-01	53.8037	Low-FRGs score group
TCGA-BR-8058-01	53.8452	Low-FRGs score group
TCGA-CD-A487-01	54.048	Low-FRGs score group
TCGA-FP-7916-01	54.1436	Low-FRGs score group
TCGA-BR-6456-01	54.257	Low-FRGs score group
TCGA-VQ-A8E7-01	54.3235	Low-FRGs score group
TCGA-HU-A4G3-01	54.6301	Low-FRGs score group
TCGA-BR-8679-01	54.6734	Low-FRGs score group
TCGA-VQ-A94R-01	54.7309	Low-FRGs score group
TCGA-D7-6822-01	54.7802	Low-FRGs score group
TCGA-BR-6709-01	54.8838	Low-FRGs score group
TCGA-R5-A805-01	54.9421	Low-FRGs score group
TCGA-D7-6524-01	55.0314	Low-FRGs score group
