# Supplementary material for: LncRNAs Target Ferroptosis-Related Genes and Impair Activation of CD4+ T Cell in Gastric Cancer
Source: Front Cell Dev Biol. 2021 Dec 13;9:797339. doi: 10.3389/fcell.2021.797339 (PMC8710671; doi:10.3389/fcell.2021.797339)
Supplement: Supplementary file 12 [file Table8.XLSX]

## Sheet: Sheet1
Supplementary Table 8. Representative GO terms enriched by differentially expressed genes in the two subgroups divided by gene expression of the hub FRGs.
group	Term	Count	%	PValue	Genes
High-cluster	NIK/NF-kappaB signaling	49	1.02425	8.64057e-16	PSMD8, PSMD6, PSMD7, PSMD4, PSMD5, PSMD2, PSMD3, PSMD1, IKBKE, CHUK, PSMA5, PSMA3, PSMA4, PSMA1, PSMA2, PSME3, PSME4, PSME1, PSME2, UBA52, BIRC2, PSMD10, PSMD12, PSMD11, PSMD14, PSMD13, CUL1, PSMA7, PSMB10, PSMB6, PSMB7, PSMB4, PPP4C, PSMB5, PSMB2, PSMB3, PSMB1, PSMF1, NFKB1, PSMB8, NFKB2, PSMB9, PSMC5, PSMC6, PSMC3, PSMC4, PSMC2, UBA3, UBE2M
High-cluster	Wnt signaling pathway, planar cell polarity pathway	52	1.08696	7.22303e-10	CLTC, PSMD8, MED12, PSMD6, PSMD7, PSMD4, PSMD5, PSMD2, PSMD3, PSMD1, RAC1, ARHGEF19, RHOA, PSMA5, PSMA3, PSMA4, PSMA1, PSMA2, PSME3, PSME4, PSME1, PSME2, PFN1, UBA52, PSMD10, PSMD12, PSMD11, PSMD14, PSMD13, PSMA7, PSMB10, PSMB6, PSMB7, PSMB4, PSMB5, PSMB2, PSMB3, PSMB1, DVL1, AP2S1, PSMF1, FZD5, FZD6, AP2B1, PSMB8, PSMB9, VANGL1, PSMC5, PSMC6, PSMC3, PSMC4, PSMC2
High-cluster	positive regulation of canonical Wnt signaling pathway	61	1.27508	5.24711e-09	NRARP, CCAR2, PSMD8, PSMD6, PSMD7, PSMD4, PSMD5, PSMD2, PSMD3, PSMD1, SOX4, AXIN1, CSNK1E, AXIN2, PSMA5, CTDNEP1, ASPM, PSMA3, PSMA4, PSMA1, PSMA2, PSME3, PSME4, PSME1, PSME2, UBA52, PSMD10, PSMD12, PSMD11, PSMD14, SRC, PSMD13, XIAP, PSMA7, PSMB10, LRP6, PSMB6, PSMB7, PSMB4, PSMB5, PSMB2, PSMB3, UBR5, PSMB1, DVL1, PSMF1, WNT2, ZBED3, NFKB1, PSMB8, NLE1, PSMB9, PSMC5, PSMC6, PSMC3, PSMC4, BAMBI, P…
High-cluster	T cell receptor signaling pathway	71	1.48411	5.9918e-09	UBE2D2, UBE2D1, PTPRJ, PIK3CB, SPPL3, PSMD8, PSMD6, STK11, PSMD7, PSMD4, PSMD5, PSMD2, PSMD3, PSMD1, HRAS, NCK1, BTN3A1, CHUK, RIPK2, FOXP3, PSMA5, PSMA3, PSMA4, IFNG, PSMA1, PSMA2, LCK, PSME3, PSME4, PSME1, PSME2, PRKD2, RBCK1, UBA52, HLA-DQB1, RNF31, PSMD10, PSMD12, STOML2, PSMD11, PSMD14, PSMD13, CUL1, PSEN1, MALT1, PSMA7, PSMB10, PSMB6, PSMB7, PSMB4, PAK1, PSMB5, PSMB2, PSMB3, PSMB1, MAPK1, C…
High-cluster	protein folding	86	1.79766	1.62358e-10	ERO1A, HSP90AB1, PRKCSH, HSCB, TXN2, RUVBL2, QSOX2, MESDC2, CCT3, PDIA3, CCT2, MKKS, NUDC, HSP90AA1, CSNK2A1, VBP1, SPHK1, CSNK2A2, MOGS, PDIA6, PDIA5, CLPX, PDIA4, PDRG1, TMX3, DNAJC7, TMX1, RP2, CDC37, DNAJB11, TCP1, CSNK2B, CANX, ERP29, PPIF, PFDN1, PFDN2, PPIH, PPIG, FKBP4, PPIA, PFDN6, PPID, FUT10, HSPA4L, TXN, HSPBP1, HSP90B1, LMAN1, GANAB, BAG4, BAG5, GRPEL1, GRPEL2, MLEC, CCT8, CCT7, CCT5…
High-cluster	DNA repair	131	2.73829	5.36798e-23	SMARCB1, UBE2D3, BCCIP, NUDT1, SMC3, BACH1, ALKBH2, EME1, PTTG1, TRIM28, RUVBL2, CHEK1, RUVBL1, FBXO6, NBN, NFRKB, FAAP100, MEN1, GEN1, SUPT16H, LIG1, DDX11, CHD1L, CSNK1E, INIP, MSH6, MSH2, FANCD2, MORF4L2, PSME4, ASF1A, PIF1, BLM, VCP, PARPBP, ZBTB1, XPC, PDS5B, BRCC3, PDS5A, RAD51AP1, UBR5, CLSPN, FANCI, FANCL, XRCC2, NONO, FANCA, INO80, UBE2A, FANCG, CDK9, POLA1, UBE2W, PPP5C, UBE2T, TDP1, CD…
High-cluster	cell division	200	4.1806	8.66264e-37	RB1, ANKLE2, CCNF, SMC5, SMC3, SMC4, SMC2, CDC20, CDC23, CHEK2, CDC27, RCC1, FBXO5, TIPIN, NSMCE2, KNSTRN, CDC40, CD2AP, DYNC1LI1, CDC34, CCNY, CDC37, ZW10, FAM64A, KIF20B, CCNO, LLGL2, SEH1L, CDCA2, CDCA3, CDCA4, CDCA5, CDCA7, NCAPG, CDCA8, BRCC3, SKA3, ARPP19, NCAPH, SKA1, SKA2, ANAPC11, DSN1, ASUN, RAD21, MCMBP, CDK19, RCC2, CDC7, INO80, WAPL, ZWINT, TPX2, STAG1, STAG2, CDC16, CDK10, CDK13, NC…
Low-cluster	BMP signaling pathway	21	0.89782	0.000247786	ACVRL1, EGR1, BMPR2, SCX, SMAD9, RGMB, CHRDL1, FSTL1, BMP6, RGMA, SKI, TMEM100, TGFBR3, GREM2, BMP3, BMP2, TWSG1, ROR2, ENG, BMPR1A, MAPK3
Low-cluster	response to hypoxia	44	1.88115	4.49769e-07	ACVRL1, RAMP2, CITED2, EPAS1, SRF, ITPR1, CXCR4, PLAT, ABAT, KCNA5, THBS1, CYGB, ALAD, MECP2, CST3, NPPC, EDNRA, PENK, CCL2, EGR1, MYOCD, CREBBP, TGFB3, PRKCB, BAD, MMP2, CAV1, ADIPOQ, VEGFB, ARNT, CBFA2T3, SOD3, TGFBR2, TGFBR3, ALDH3A1, BMP2, CXCL12, KCNMA1, ANG, TEK, ANGPTL4, CRYAB, PAM, ENG
Low-cluster	receptor-mediated endocytosis	55	2.35143	4.29998e-11	IGHV4-34, LOXL4, HBB, IGKV3D-11, VLDLR, ASGR2, JCHAIN, IGLV2-8, ENDOU, IGKV1-17, STAB1, ENPP3, CD36, IGLC2, IGHV3-7, SBSPON, SCARA3, DBNL, SCARA5, IGKV1D-39, HBA2, HBA1, IGKV1D-33, PRSS12, TGFBR2, IGKV2D-28, IGHV7-81, IGKV2-30, COLEC12, LRP1, IGLV3-1, ADRB2, IGLV3-25, IGLV1-40, IGLV3-27, IGKC, IGLV6-57, IGKV1-39, IGLV2-14, MICALL1, IGLV1-44, IGHA1, APOB, IGHA2, PDLIM7, IGKV1-5, IGLC6, SSC5D, IGLV…
Low-cluster	cell adhesion	106	4.53185	1.25235e-12	SPON1, COL16A1, TNC, CTGF, CDH5, ISLR, HMCN2, CYP1B1, SVEP1, CDON, MAGI1, ENTPD1, ACTN2, APLP1, OMD, PRKCA, ATP1B2, FEZ1, COL4A6, LY6D, COL8A1, PKP1, VCL, EPHA3, DSC3, GNE, CD151, DPT, CD99L2, LPP, PCDH18, PDZD2, CLCA2, IGFBP7, MYH10, MPDZ, CD99, MCAM, PARVA, L1CAM, SELP, ATP4B, CXCL12, SELL, SSPN, CNTN1, SRPX, CNTNAP1, NRP2, PTPRS, TGFB1I1, LAMC1, CYR61, WISP2, ROBO1, CHL1, BOC, STAB1, EMILIN1, …
